# Supplementary material for: Bypassing stroke-damaged neural pathways via a neural interface induces targeted cortical adaptation
Source: Nat Commun. 2019 Oct 16;10:4699. doi: 10.1038/s41467-019-12647-y (PMC6796004; doi:10.1038/s41467-019-12647-y)
Supplement: Supplementary file 4 — Source Data [file 41467_2019_12647_MOESM4_ESM.xlsx]

## Sheet: Fig. 2a
	Fig. 2a, Task performance (success/min)
	Phase	Initial	Last	Catch
	Averaged task performance (succeess/min)	7.5463	13.9398	0.231481
	Standard error	0.400898	0.378936	0.102417
	Sessions	Monkeys	Task difficulties	Feedback types	Electrodes	Phase Area	Initial	Last	Catch
	1	TE	two-graded	torque	ECoG	M1	6.5	15	0
	2	TE	two-graded	torque	ECoG	PM	10	12	0
	3	TE	two-graded	torque	ECoG	PM	10	13.5	1
	4	TE	two-graded	torque	ECoG	M1	3	18	0
	5	TE	two-graded	torque	ECoG	M1	9.5	20.5	0
	6	TE	two-graded	torque	ECoG	PM	14.5	15.5	0
	7	TE	two-graded	torque	ECoG	M1	10	21	1
	8	TE	two-graded	torque	ECoG	M1	5	16	1
	9	TE	two-graded	torque	ECoG	PM	6	14.5	0
	10	TE	two-graded	torque	ECoG	M1	11	18.5	0
	11	TE	two-graded	torque	ECoG	PM	5	13.5	0
	12	TA	two-graded	torque	LFP	M1	3	16	0
	13	TA	two-graded	torque	LFP	M1	6.5	17.5	0
	14	TA	two-graded	torque	LFP	M1	20.5	22	0
	15	TA	three-graded	torque	LFP	M1	4	15.5	0
	16	TA	three-graded	torque	LFP	M1	6.5	17.5	0
	17	TA	three-graded	torque	LFP	M1	5.5	17	0
	18	TA	three-graded	torque	LFP	M1	3	16.5	0
	19	TA	three-graded	torque	LFP	M1	9	17	0
	20	TA	three-graded	torque	LFP	M1	6.5	18	0
	21	TA	three-graded	torque	LFP	M1	1.5	13	0
	22	TA	three-graded	torque	LFP	M1	4.5	13.5	0
	23	TA	three-graded	torque	LFP	M1	3.5	19	0
	24	TA	three-graded	torque	LFP	M1	13	14.5	0
	25	TA	three-graded	torque	LFP	M1	5.5	19.5	0
	26	TA	three-graded	torque	LFP	M1	11	17	0
	27	TA	three-graded	torque	LFP	M1	11	14.5	0
	28	TA	three-graded	torque	LFP	M1	3.5	11.5	0
	29	TA	three-graded	torque	LFP	M1	5.5	10.5	0
	30	TA	three-graded	torque	LFP	M1	6	10.5	0
	31	TA	three-graded	torque	LFP	M1	6.5	13	0
	32	TA	three-graded	torque	LFP	M1	3	12.5	0
	33	TA	three-graded	torque	LFP	M1	2.5	16	0
	34	TA	three-graded	torque	LFP	M1	10.5	10.5	0
	35	TA	three-graded	torque	LFP	M1	7.5	12	0
	36	TA	three-graded	torque	LFP	M1	9.5	11.5	0
	37	TA	three-graded	torque	LFP	M1	4.5	13	0
	38	TA	three-graded	torque	LFP	M1	4.5	18	0
	39	TA	three-graded	torque	LFP	M1	3	19	0
	40	TA	three-graded	torque	LFP	M1	4.5	4.5	0
	41	TA	three-graded	torque	LFP	M1	3.5	6.5	0
	42	TA	two-graded	torque	LFP	M1	7.5	7	0
	43	TA	two-graded	torque	LFP	M1	11	10	0
	44	TA	two-graded	position	LFP	M1	7.5	14	0
	45	TA	two-graded	position	LFP	M1	3	9.5	0
	46	TA	two-graded	position	LFP	M1	6	10.5	0
	47	TA	two-graded	position	LFP	M1	12	11.5	0
	48	TA	two-graded	position	LFP	M1	3.5	9	0
	49	TA	two-graded	position	LFP	M1	8.5	11	0
	50	TA	two-graded	position	LFP	M1	12	13	0
	51	TA	two-graded	position	LFP	M1	6	8.5	0
	52	TA	two-graded	position	LFP	M1	7	14.5	0
	53	TA	three-graded	position	LFP	M1	5.5	14	0
	54	TA	three-graded	position	LFP	M1	10.5	12	0
	55	TA	three-graded	position	LFP	M1	8.5	9	0
	56	TA	three-graded	position	LFP	M1	6	13.5	0
	57	TA	three-graded	position	LFP	M1	10.5	12.5	0
	58	TA	three-graded	position	LFP	M1	11	14	0
	59	TA	three-graded	position	LFP	M1	10.5	19.5	0
	60	TA	three-graded	position	LFP	M1	8.5	18	0
	61	TA	three-graded	position	LFP	M1	3.5	16.5	0
	62	TA	three-graded	position	LFP	M1	5	11.5	0
	63	TA	three-graded	position	LFP	M1	2.5	9	0
	64	TA	three-graded	position	LFP	M1	9	14.5	0
	65	TA	three-graded	position	LFP	M1	6	14.5	0
	66	TA	three-graded	position	LFP	M1	1	8	0
	67	TA	three-graded	position	LFP	M1	8	11.5	0
	68	TA	three-graded	position	LFP	M1	6	8	0
	69	TA	three-graded	position	LFP	M1	5.5	9.5	0
	70	TA	three-graded	position	LFP	M1	10	16	0
	71	TA	three-graded	position	LFP	M1	12.5	12.5	0
	72	M	three-graded	torque	ECoG	M1	4	12.5	0
	73	M	two-graded	position	ECoG	M1	4.5	11.5	0
	74	M	three-graded	torque	ECoG	S1	4.5	10	0
	75	M	three-graded	torque	ECoG	S1	6	13	0
	76	M	three-graded	torque	ECoG	M1	7.5	12	0
	77	M	three-graded	torque	ECoG	S1	7.5	10	0
	78	M	three-graded	torque	ECoG	M1	7.5	10.5	0
	79	M	three-graded	torque	ECoG	M1	5	13.5	0
	80	M	three-graded	torque	ECoG	PM	3	11	0
	81	M	three-graded	torque	ECoG	PM	3.5	10	0
	82	M	three-graded	torque	ECoG	PM	2.5	4	0
	83	M	three-graded	torque	ECoG	FEF	8	7.5	0
	84	M	three-graded	torque	ECoG	PM	5.5	6.5	0
	85	M	two-graded	torque	ECoG	PM	10.5	9.5	0
	86	M	two-graded	torque	ECoG	M1	14	12	0
	87	M	two-graded	torque	ECoG	PM	5	15.5	0
	88	M	two-graded	torque	ECoG	M1	1.5	11	0
	89	M	two-graded	torque	ECoG	PM	1.5	19	0
	90	M	two-graded	torque	ECoG	PM	14.5	21	0
	91	M	two-graded	torque	ECoG	PM	2	16	0
	92	M	two-graded	torque	ECoG	PM	2.5	17	0
	93	M	two-graded	torque	ECoG	M1	16.5	14	0
	94	M	two-graded	torque	ECoG	M1	12	19	0
	95	M	two-graded	torque	ECoG	M1	9	18.5	0
	96	M	two-graded	torque	ECoG	M1	7	17.5	0
	97	M	two-graded	torque	ECoG	M1	8.5	19	0
	98	M	two-graded	torque	ECoG	M1	12	21.5	0
	99	M	two-graded	torque	ECoG	M1	13.5	17	1
	100	M	two-graded	torque	ECoG	PM	12	20	0
	101	M	two-graded	torque	ECoG	PM	12.5	18	0
	102	M	two-graded	torque	ECoG	M1	20	21	0
	103	M	two-graded	torque	ECoG	M1	19.5	17	2
	104	M	two-graded	torque	ECoG	M1	5.5	15	1
	105	M	two-graded	torque	ECoG	PM	12.5	12.5	1
	106	M	two-graded	position	ECoG	M1	17	15	2
	107	M	two-graded	position	ECoG	S1	8	17.5	7
	108	M	two-graded	position	ECoG	S1	5.5	12.5	8
						Averaged task performance (succeess/min)	7.5463	13.9398	0.231481
						Standard error	0.400898	0.378936	0.102417
	One way-ANOVA
	Source of variability	Sum of squares	Degrees of freedom	Mean squares	F-statistic	P-values
	Time	10162.9	2	5081.44	448.382	1.15136e-93
	Error	3637.84	321	11.3328	[]	[]
	Total	13800.7	323	[]	[]	[]
	Post hoc multiple comparisons with Bonferroni’s correction
	Group1	Group2	P-values
	Initial	Last	1.90028e-34
	Initial	Catch	3.56921e-42
	Last	Catch	2.13766e-94

## Sheet: Fig. 2b 
	Fig. 2b, Task performance (success/min)
	Minutes	2	4	6	8	10	12	14	16	18	20
	Averaged task performance (succeess/min)	7.5463	9.82407	11.338	11.6952	12.0859	12.9574	12.8864	13.3642	13.3873	13.3594
	Standard error	0.400898	0.4118	0.425418	0.428735	0.428393	0.488231	0.442392	0.473692	0.49037	0.515204
	Sessions	Monkeys	Task difficulties	Feedback types	Electrodes	Minutes Area	2	4	6	8	10	12	14	16	18	20
	1	TE	two-graded	torque	ECoG	M1	6.5	6	15
	2	TE	two-graded	torque	ECoG	PM	10	9	12
	3	TE	two-graded	torque	ECoG	PM	10	8.5	13.5
	4	TE	two-graded	torque	ECoG	M1	3	6.5	4.5	5.5	12	15.5	23.5	20	18
	5	TE	two-graded	torque	ECoG	M1	9.5	16	13	16	20.5
	6	TE	two-graded	torque	ECoG	PM	14.5	14.5	13.5	16	18	18	16.5	16	18	15.5
	7	TE	two-graded	torque	ECoG	M1	10	19.5	19.5	25	23	23	22.5	22	20	21
	8	TE	two-graded	torque	ECoG	M1	5	6	9	10	9.5	11	12	16.5	16
	9	TE	two-graded	torque	ECoG	PM	6	12.5	10	7	8	9	11.5	14.5
	10	TE	two-graded	torque	ECoG	M1	11	17.5	21.5	20.5	17.5	24	21.5	18.5
	11	TE	two-graded	torque	ECoG	PM	5	6	8	9	10	9.5	14	13.5	16	13.5
	12	TA	two-graded	torque	LFP	M1	3	4	3.5	11.5	17	13	10.5	16	17	16
	13	TA	two-graded	torque	LFP	M1	6.5	11.5	14.5	15.5	17	19.5	16.5	17	22	21
	14	TA	two-graded	torque	LFP	M1	20.5	17.5	18.5	18.5	15.5	15	22.5	22.5	22	23.5
	15	TA	three-graded	torque	LFP	M1	4	7.5	11.5	10	10	15.5
	16	TA	three-graded	torque	LFP	M1	6.5	10.5	14	16	13	18.5	17.5	12.5	16	15.5
	17	TA	three-graded	torque	LFP	M1	5.5	6.5	10.5	9.5	17	15	17	16	17	12
	18	TA	three-graded	torque	LFP	M1	3	7.5	8.5	11	10.5	12	13.5	15.5	13.5	16
	19	TA	three-graded	torque	LFP	M1	9	9.5	10	10	13	12	13	14.5	16	10
	20	TA	three-graded	torque	LFP	M1	6.5	13	11	14	14.5	13.5	12.5	15.5	15	15
	21	TA	three-graded	torque	LFP	M1	1.5	8.5	11	13
	22	TA	three-graded	torque	LFP	M1	4.5	12	14	9.5	16	11	13	13.5	13.5	13
	23	TA	three-graded	torque	LFP	M1	3.5	7.5	9	11	11.5	16	12.5	11.5	11.5	14
	24	TA	three-graded	torque	LFP	M1	13	11.5	8.5	12.5	14.5	14	14.5
	25	TA	three-graded	torque	LFP	M1	5.5	6.5	13	19.5
	26	TA	three-graded	torque	LFP	M1	11	12	14	17
	27	TA	three-graded	torque	LFP	M1	11	11.5	17	13.5	14.5
	28	TA	three-graded	torque	LFP	M1	3.5	9.5	9	10	11.5
	29	TA	three-graded	torque	LFP	M1	5.5	6.5	7	6.5	6	9	10.5
	30	TA	three-graded	torque	LFP	M1	6	7	7.5	9.5	8.5	8.5	8.5	11	12	10
	31	TA	three-graded	torque	LFP	M1	6.5	9.5	11	7.5	6.5	9	10	11.5	13	13
	32	TA	three-graded	torque	LFP	M1	3	4	7	6	10	15.5	17	15.5	17	18
	33	TA	three-graded	torque	LFP	M1	2.5	14	12	16	8	10.5	9.5	10.5	11.5	10
	34	TA	three-graded	torque	LFP	M1	10.5	12	12	11	13	10.5
	35	TA	three-graded	torque	LFP	M1	7.5	12	10	12	10	8	12.5	10	12
	36	TA	three-graded	torque	LFP	M1	9.5	8	11.5	13	11	10.5	14.5	12	11	13.5
	37	TA	three-graded	torque	LFP	M1	4.5	8.5	9.5	13	15.5	13
	38	TA	three-graded	torque	LFP	M1	4.5	9.5	12	9	16	14.5	14.5	16.5	11.5	11.5
	39	TA	three-graded	torque	LFP	M1	3	10.5	8	11	10.5	9	12.5	16	16.5	18.5
	40	TA	three-graded	torque	LFP	M1	4.5	4.5	10.5	8	4	6	14	5	6	11.5
	41	TA	three-graded	torque	LFP	M1	3.5	3.5	12	7.5	3.5	3	6.5	7.5	6	6.5
	42	TA	two-graded	torque	LFP	M1	7.5	7	7.5	6.5	11	13.5	10	9	7	7
	43	TA	two-graded	torque	LFP	M1	11	9.5	12.5	8	9	9.5	8	8.5	9	9
	44	TA	two-graded	position	LFP	M1	7.5	10.5	7.5	12.5	12	12	10	14
	45	TA	two-graded	position	LFP	M1	3	7.5	9	6.5	6	6	7.5	5	10.5	6
	46	TA	two-graded	position	LFP	M1	6	8.5	10.5	7.5	10.5	9.5	9.5	6.5	7.5	9
	47	TA	two-graded	position	LFP	M1	12	12.5	11	11.5
	48	TA	two-graded	position	LFP	M1	3.5	5.5	7.5	11.5	14.5	15	11.5	12	9
	49	TA	two-graded	position	LFP	M1	8.5	8.5	8	8	8.5	10	11
	50	TA	two-graded	position	LFP	M1	12	12.5	12.5	12	11	12	12.5	13
	51	TA	two-graded	position	LFP	M1	6	7.5	5.5	7.5	12	11.5	10.5	11.5	8	6
	52	TA	two-graded	position	LFP	M1	7	5	11.5	6.5	9	13	7.5	12	10	10.5
	53	TA	three-graded	position	LFP	M1	5.5	8	12.5	10	9.5	8	9.5	12.5	8.5	15
	54	TA	three-graded	position	LFP	M1	10.5	12	16	12	11.5	14	16	12.5	17	16
	55	TA	three-graded	position	LFP	M1	8.5	3.5	7	10.5	10.5	5	8.5	11.5	12	10
	56	TA	three-graded	position	LFP	M1	6	5	14.5	11	7.5	14.5	14.5	15.5	10.5	7.5
	57	TA	three-graded	position	LFP	M1	10.5	13	12	8.5	10.5	11	15.5	14	13.5	15
	58	TA	three-graded	position	LFP	M1	11	8	9	14.5	12	13	9	9	13	9
	59	TA	three-graded	position	LFP	M1	10.5	11.5	17	21	21.5	23	19	22	20	19.5
	60	TA	three-graded	position	LFP	M1	8.5	15	13	9.5	12.5	16	13	16	12	18
	61	TA	three-graded	position	LFP	M1	3.5	9.5	13.5	11.5	12.5	12.5	10.5	9.5	10	13
	62	TA	three-graded	position	LFP	M1	5	9	9	8	9.5	13	13	14.5	13.5	10.5
	63	TA	three-graded	position	LFP	M1	2.5	2.5	3	6.5	7.5	10.5	9
	64	TA	three-graded	position	LFP	M1	9	15.5	10.5	15	8	13.5	13	14.5
	65	TA	three-graded	position	LFP	M1	6	10	11	8.5	9.5	9.5	8	13	10	11.5
	66	TA	three-graded	position	LFP	M1	1	15.5	14.5	9.5	8.5	11	11	8.5	13	9
	67	TA	three-graded	position	LFP	M1	8	6	6.5	8.5	9	11.5
	68	TA	three-graded	position	LFP	M1	6	7.5	2	5.5	9.5	6.5	7	8.5	11	12
	69	TA	three-graded	position	LFP	M1	5.5	5.5	2.5	5	7	6	9	8.5	6.5	9.5
	70	TA	three-graded	position	LFP	M1	10	13	7	12	11.5	12	12.5	13	10.5	16
	71	TA	three-graded	position	LFP	M1	12.5	13	9	12	11.5	9	9.5	12	10.5	12.5
	72	M	three-graded	torque	ECoG	M1	4	5	7.5	5.5	15.5	13	16	15.5	12.5	13
	73	M	two-graded	position	ECoG	M1	4.5	9.5	10	11.5	13	12	13	12
	74	M	three-graded	torque	ECoG	S1	4.5	8.5	11	11.5	14	11	13.5	11.5	12	10
	75	M	three-graded	torque	ECoG	S1	6	7	14	12.5	11	13.5	15	13	12.5	13
	76	M	three-graded	torque	ECoG	M1	7.5	8.5	11.5	10.5	10	10	10	9	13.5	12
	77	M	three-graded	torque	ECoG	S1	7.5	12.5	11.5	12	14.5	11.5	10	10
	78	M	three-graded	torque	ECoG	M1	7.5	7	8	8.5	9.5	12.5	10.5
	79	M	three-graded	torque	ECoG	M1	5	8.5	5.5	6.5	10	9.5	10	10.5	10	13.5
	80	M	three-graded	torque	ECoG	PM	3	5	3	3	5.5	4	9	6	12.5	11
	81	M	three-graded	torque	ECoG	PM	3.5	4	5	5.5	5.5	7	7	8	7.5	7.5
	82	M	three-graded	torque	ECoG	PM	2.5	1	3.5	5.5	2.5	2.5	2	4
	83	M	three-graded	torque	ECoG	FEF	8	4	9	5.5	6	7	6	7	7.5	7.5
	84	M	three-graded	torque	ECoG	PM	5.5	8	11	9	6.5
	85	M	two-graded	torque	ECoG	PM	10.5	9.5	11.5	7	6.5	7	8.5	9.5
	86	M	two-graded	torque	ECoG	M1	14	10	8.5	11.5	12
	87	M	two-graded	torque	ECoG	PM	5	8	14.5	15.5
	88	M	two-graded	torque	ECoG	M1	1.5	8.5	6	11
	89	M	two-graded	torque	ECoG	PM	1.5	8	7.5	11	12.5	14	10.5	12.5	8	13
	90	M	two-graded	torque	ECoG	PM	14.5	15	18	19.5	22	21
	91	M	two-graded	torque	ECoG	PM	2	4	9.5	13.5	12.5	19	13	22.5	21	16
	92	M	two-graded	torque	ECoG	PM	2.5	3	21	15.5	15.5	14	18	14.5	14.5	17
	93	M	two-graded	torque	ECoG	M1	16.5	20.5	16.5	16	15	18	17.5	16	13.5	14
	94	M	two-graded	torque	ECoG	M1	12	6.5	9.5	19	11.5	18	17	16	16	14
	95	M	two-graded	torque	ECoG	M1	9	8.5	12.5	14	16	12.5	18.5	17.5	15.5	16.5
	96	M	two-graded	torque	ECoG	M1	7	14	14	12.5	19.5	22.5	16.5	15.5	17.5
	97	M	two-graded	torque	ECoG	M1	8.5	15.5	19	16.5	13	18.5	17.5	17	14.5	15.5
	98	M	two-graded	torque	ECoG	M1	12	17.5	21.5	17	18.5	17.5	17	17.5	18.5	22
	99	M	two-graded	torque	ECoG	M1	13.5	11.5	17	21	21.5	23.5	19.5	22	20.5	17
	100	M	two-graded	torque	ECoG	PM	12	12.5	18.5	20.5	17	23	19.5	19.5	22.5	20
	101	M	two-graded	torque	ECoG	PM	12.5	13.5	18.5	15	14	15.5	16
	102	M	two-graded	torque	ECoG	M1	20	20.5	16.5	18	16.5	18.5	17.5	21
	103	M	two-graded	torque	ECoG	M1	19.5	17.5	18	16	16.5	16.5	17
	104	M	two-graded	torque	ECoG	M1	5.5	20.5	14.5	22	15.5	15
	105	M	two-graded	torque	ECoG	PM	12.5	16.5	12	11	13	16	14	12	12.5
	106	M	two-graded	position	ECoG	M1	17	17.5	23.5	16	15.5	19	13	14.5	15
	107	M	two-graded	position	ECoG	S1	8	11	17.5	13.5	19.5	21	14.5	19.5	19.5	20
	108	M	two-graded	position	ECoG	S1	5.5	7.5	9	10.5	10	11	7	11.5	13	12.5
						Averaged task performance (succeess/min)	7.5463	9.82407	11.338	11.6952	12.0859	12.9574	12.8864	13.3642	13.3873	13.3594
						Standard error	0.400898	0.4118	0.425418	0.428735	0.428393	0.488231	0.442392	0.473692	0.49037	0.515204
	One way-ANOVA
	Source of variability	Sum of squares	Degrees of freedom	Mean squares	F-statistic	P-values
	Time	3142.33	9	349.148	18.8155	5.10677e-29
	Error	16997.6	916	18.5564	[]	[]
	Total	20140	925	[]	[]	[]
	Post hoc multiple comparisons with Bonferroni’s correction
	Group1	Group2	P-values
	2 min	4 min	0.00492363
	2 min	6 min	7.25622e-09
	2 min	8 min	1.84531e-10
	2 min	10 min	3.98237e-12
	2 min	12 min	1.26716e-16
	2 min	14 min	1.18517e-15
	2 min	16 min	1.17209e-17
	2 min	18 min	1.63032e-16
	2 min	20 min	2.21692e-15
	4 min	6 min	0.4483
	4 min	8 min	0.0710117
	4 min	10 min	0.00770831
	4 min	12 min	1.38673e-05
	4 min	14 min	3.96981e-05
	4 min	16 min	1.34009e-06
	4 min	18 min	3.54486e-06
	4 min	20 min	1.09168e-05
	6 min	8 min	1
	6 min	10 min	1
	6 min	12 min	0.352332
	6 min	14 min	0.561937
	6 min	16 min	0.0639426
	6 min	18 min	0.0857038
	6 min	20 min	0.135429
	8 min	10 min	1
	8 min	12 min	1
	8 min	14 min	1
	8 min	16 min	0.402383
	8 min	18 min	0.483022
	8 min	20 min	0.67675
	10 min	12 min	1
	10 min	14 min	1
	10 min	16 min	1
	10 min	18 min	1
	10 min	20 min	1
	12 min	14 min	1
	12 min	16 min	1
	12 min	18 min	1
	12 min	20 min	1
	14 min	16 min	1
	14 min	18 min	1
	14 min	20 min	1
	16 min	18 min	1
	16 min	20 min	1
	18 min	20 min	1

## Sheet: Fig. 2d
	Fig. 2d, Task performance (success/min)
	Area	Electrodes	Minutes	2	4	6	8	10	12	14	16	18	20
	M1	ECoG	Averaged task performance (succeess/min)	9.5625	12.4375	13.4167	14.3478	15.0682	16.5	16.3158	16.5294	15.7857	15.85
			Standard error	1.0505	1.11613	1.12154	1.11469	0.845343	1.01631	0.923389	0.895732	0.785714	1.0621
	M1	LFP	Averaged task performance (succeess/min)	6.88333	9.225	10.3333	10.8167	11.0893	11.7315	11.97	12.5326	12.3837	12.6829
			Standard error	0.459268	0.433489	0.449052	0.449257	0.461524	0.49995	0.475182	0.546487	0.599196	0.647876
	PM	ECoG	Averaged task performance (succeess/min)	7.38889	8.80556	11.6944	11.4688	11.2667	12.8214	12.2692	12.7083	14.7222	14.1875
			Standard error	1.08582	1.06192	1.22684	1.309	1.42417	1.71179	1.35237	1.54167	1.74625	1.35929
	S1	ECoG	Averaged task performance (succeess/min)	6.3	9.3	12.6	12	13.8	13.6	12	13.1	14.25	13.875
			Standard error	0.644205	1.05594	1.46116	0.5	1.66283	1.90657	1.5248	1.66883	1.76186	2.14452
	FEF	ECoG	Averaged task performance (succeess/min)	8	4	9	5.5	6	7	6	7	7.5	7.5
			Standard error	-	-	-	-	-	-	-	-	-	-
	M1 EGoG
	Sessions	Monkeys	Task difficulty	Feedback type	Electrodes	Minutes Area	2	4	6	8	10	12	14	16	18	20
	1	TE	two-graded	torque	ECoG	M1	6.5	6	15
	2	TE	two-graded	torque	ECoG	M1	3	6.5	4.5	5.5	12	15.5	23.5	20	18
	3	TE	two-graded	torque	ECoG	M1	9.5	16	13	16	20.5
	4	TE	two-graded	torque	ECoG	M1	10	19.5	19.5	25	23	23	22.5	22	20	21
	5	TE	two-graded	torque	ECoG	M1	5	6	9	10	9.5	11	12	16.5	16
	6	TE	two-graded	torque	ECoG	M1	11	17.5	21.5	20.5	17.5	24	21.5	18.5
	7	M	three-graded	torque	ECoG	M1	4	5	7.5	5.5	15.5	13	16	15.5	12.5	13
	8	M	two-graded	position	ECoG	M1	4.5	9.5	10	11.5	13	12	13	12
	9	M	three-graded	torque	ECoG	M1	7.5	8.5	11.5	10.5	10	10	10	9	13.5	12
	10	M	three-graded	torque	ECoG	M1	7.5	7	8	8.5	9.5	12.5	10.5
	11	M	three-graded	torque	ECoG	M1	5	8.5	5.5	6.5	10	9.5	10	10.5	10	13.5
	12	M	two-graded	torque	ECoG	M1	14	10	8.5	11.5	12
	13	M	two-graded	torque	ECoG	M1	1.5	8.5	6	11
	14	M	two-graded	torque	ECoG	M1	16.5	20.5	16.5	16	15	18	17.5	16	13.5	14
	15	M	two-graded	torque	ECoG	M1	12	6.5	9.5	19	11.5	18	17	16	16	14
	16	M	two-graded	torque	ECoG	M1	9	8.5	12.5	14	16	12.5	18.5	17.5	15.5	16.5
	17	M	two-graded	torque	ECoG	M1	7	14	14	12.5	19.5	22.5	16.5	15.5	17.5
	18	M	two-graded	torque	ECoG	M1	8.5	15.5	19	16.5	13	18.5	17.5	17	14.5	15.5
	19	M	two-graded	torque	ECoG	M1	12	17.5	21.5	17	18.5	17.5	17	17.5	18.5	22
	20	M	two-graded	torque	ECoG	M1	13.5	11.5	17	21	21.5	23.5	19.5	22	20.5	17
	21	M	two-graded	torque	ECoG	M1	20	20.5	16.5	18	16.5	18.5	17.5	21
	22	M	two-graded	torque	ECoG	M1	19.5	17.5	18	16	16.5	16.5	17
	23	M	two-graded	torque	ECoG	M1	5.5	20.5	14.5	22	15.5	15
	24	M	two-graded	position	ECoG	M1	17	17.5	23.5	16	15.5	19	13	14.5	15
						Averaged task performance (succeess/min)	9.5625	12.4375	13.4167	14.3478	15.0682	16.5	16.3158	16.5294	15.7857	15.85
						Standard error	1.0505	1.11613	1.12154	1.11469	0.845343	1.01631	0.923389	0.895732	0.785714	1.0621
	M1 LFP
	Sessions	Monkeys	Task difficulty	Feedback type	Electrodes	Minutes Region	2	4	6	8	10	12	14	16	18	20
	1	TA	two-graded	torque	LFP	M1	3	4	3.5	11.5	17	13	10.5	16	17	16
	2	TA	two-graded	torque	LFP	M1	6.5	11.5	14.5	15.5	17	19.5	16.5	17	22	21
	3	TA	two-graded	torque	LFP	M1	20.5	17.5	18.5	18.5	15.5	15	22.5	22.5	22	23.5
	4	TA	three-graded	torque	LFP	M1	4	7.5	11.5	10	10	15.5
	5	TA	three-graded	torque	LFP	M1	6.5	10.5	14	16	13	18.5	17.5	12.5	16	15.5
	6	TA	three-graded	torque	LFP	M1	5.5	6.5	10.5	9.5	17	15	17	16	17	12
	7	TA	three-graded	torque	LFP	M1	3	7.5	8.5	11	10.5	12	13.5	15.5	13.5	16
	8	TA	three-graded	torque	LFP	M1	9	9.5	10	10	13	12	13	14.5	16	10
	9	TA	three-graded	torque	LFP	M1	6.5	13	11	14	14.5	13.5	12.5	15.5	15	15
	10	TA	three-graded	torque	LFP	M1	1.5	8.5	11	13
	11	TA	three-graded	torque	LFP	M1	4.5	12	14	9.5	16	11	13	13.5	13.5	13
	12	TA	three-graded	torque	LFP	M1	3.5	7.5	9	11	11.5	16	12.5	11.5	11.5	14
	13	TA	three-graded	torque	LFP	M1	13	11.5	8.5	12.5	14.5	14	14.5
	14	TA	three-graded	torque	LFP	M1	5.5	6.5	13	19.5
	15	TA	three-graded	torque	LFP	M1	11	12	14	17
	16	TA	three-graded	torque	LFP	M1	11	11.5	17	13.5	14.5
	17	TA	three-graded	torque	LFP	M1	3.5	9.5	9	10	11.5
	18	TA	three-graded	torque	LFP	M1	5.5	6.5	7	6.5	6	9	10.5
	19	TA	three-graded	torque	LFP	M1	6	7	7.5	9.5	8.5	8.5	8.5	11	12	10
	20	TA	three-graded	torque	LFP	M1	6.5	9.5	11	7.5	6.5	9	10	11.5	13	13
	21	TA	three-graded	torque	LFP	M1	3	4	7	6	10	15.5	17	15.5	17	18
	22	TA	three-graded	torque	LFP	M1	2.5	14	12	16	8	10.5	9.5	10.5	11.5	10
	23	TA	three-graded	torque	LFP	M1	10.5	12	12	11	13	10.5
	24	TA	three-graded	torque	LFP	M1	7.5	12	10	12	10	8	12.5	10	12
	25	TA	three-graded	torque	LFP	M1	9.5	8	11.5	13	11	10.5	14.5	12	11	13.5
	26	TA	three-graded	torque	LFP	M1	4.5	8.5	9.5	13	15.5	13
	27	TA	three-graded	torque	LFP	M1	4.5	9.5	12	9	16	14.5	14.5	16.5	11.5	11.5
	28	TA	three-graded	torque	LFP	M1	3	10.5	8	11	10.5	9	12.5	16	16.5	18.5
	29	TA	three-graded	torque	LFP	M1	4.5	4.5	10.5	8	4	6	14	5	6	11.5
	30	TA	three-graded	torque	LFP	M1	3.5	3.5	12	7.5	3.5	3	6.5	7.5	6	6.5
	31	TA	two-graded	torque	LFP	M1	7.5	7	7.5	6.5	11	13.5	10	9	7	7
	32	TA	two-graded	torque	LFP	M1	11	9.5	12.5	8	9	9.5	8	8.5	9	9
	33	TA	two-graded	position	LFP	M1	7.5	10.5	7.5	12.5	12	12	10	14
	34	TA	two-graded	position	LFP	M1	3	7.5	9	6.5	6	6	7.5	5	10.5	6
	35	TA	two-graded	position	LFP	M1	6	8.5	10.5	7.5	10.5	9.5	9.5	6.5	7.5	9
	36	TA	two-graded	position	LFP	M1	12	12.5	11	11.5
	37	TA	two-graded	position	LFP	M1	3.5	5.5	7.5	11.5	14.5	15	11.5	12	9
	38	TA	two-graded	position	LFP	M1	8.5	8.5	8	8	8.5	10	11
	39	TA	two-graded	position	LFP	M1	12	12.5	12.5	12	11	12	12.5	13
	40	TA	two-graded	position	LFP	M1	6	7.5	5.5	7.5	12	11.5	10.5	11.5	8	6
	41	TA	two-graded	position	LFP	M1	7	5	11.5	6.5	9	13	7.5	12	10	10.5
	42	TA	three-graded	position	LFP	M1	5.5	8	12.5	10	9.5	8	9.5	12.5	8.5	15
	43	TA	three-graded	position	LFP	M1	10.5	12	16	12	11.5	14	16	12.5	17	16
	44	TA	three-graded	position	LFP	M1	8.5	3.5	7	10.5	10.5	5	8.5	11.5	12	10
	45	TA	three-graded	position	LFP	M1	6	5	14.5	11	7.5	14.5	14.5	15.5	10.5	7.5
	46	TA	three-graded	position	LFP	M1	10.5	13	12	8.5	10.5	11	15.5	14	13.5	15
	47	TA	three-graded	position	LFP	M1	11	8	9	14.5	12	13	9	9	13	9
	48	TA	three-graded	position	LFP	M1	10.5	11.5	17	21	21.5	23	19	22	20	19.5
	49	TA	three-graded	position	LFP	M1	8.5	15	13	9.5	12.5	16	13	16	12	18
	50	TA	three-graded	position	LFP	M1	3.5	9.5	13.5	11.5	12.5	12.5	10.5	9.5	10	13
	51	TA	three-graded	position	LFP	M1	5	9	9	8	9.5	13	13	14.5	13.5	10.5
	52	TA	three-graded	position	LFP	M1	2.5	2.5	3	6.5	7.5	10.5	9
	53	TA	three-graded	position	LFP	M1	9	15.5	10.5	15	8	13.5	13	14.5
	54	TA	three-graded	position	LFP	M1	6	10	11	8.5	9.5	9.5	8	13	10	11.5
	55	TA	three-graded	position	LFP	M1	1	15.5	14.5	9.5	8.5	11	11	8.5	13	9
	56	TA	three-graded	position	LFP	M1	8	6	6.5	8.5	9	11.5
	57	TA	three-graded	position	LFP	M1	6	7.5	2	5.5	9.5	6.5	7	8.5	11	12
	58	TA	three-graded	position	LFP	M1	5.5	5.5	2.5	5	7	6	9	8.5	6.5	9.5
	59	TA	three-graded	position	LFP	M1	10	13	7	12	11.5	12	12.5	13	10.5	16
	60	TA	three-graded	position	LFP	M1	12.5	13	9	12	11.5	9	9.5	12	10.5	12.5
						Averaged task performance (succeess/min)	6.88333	9.225	10.3333	10.8167	11.0893	11.7315	11.97	12.5326	12.3837	12.6829
						Standard error	0.459268	0.433489	0.449052	0.449257	0.461524	0.49995	0.475182	0.546487	0.599196	0.647876
	PM ECoG
	Sessions	Monkeys	Task difficulty	Feedback type	Electrodes	Minutes Region	2	4	6	8	10	12	14	16	18	20
	1	TE	two-graded	torque	ECoG	PM	10	9	12
	2	TE	two-graded	torque	ECoG	PM	10	8.5	13.5
	3	TE	two-graded	torque	ECoG	PM	14.5	14.5	13.5	16	18	18	16.5	16	18	15.5
	4	TE	two-graded	torque	ECoG	PM	6	12.5	10	7	8	9	11.5	14.5
	5	TE	two-graded	torque	ECoG	PM	5	6	8	9	10	9.5	14	13.5	16	13.5
	6	M	three-graded	torque	ECoG	PM	3	5	3	3	5.5	4	9	6	12.5	11
	7	M	three-graded	torque	ECoG	PM	3.5	4	5	5.5	5.5	7	7	8	7.5	7.5
	8	M	three-graded	torque	ECoG	PM	2.5	1	3.5	5.5	2.5	2.5	2	4
	9	M	three-graded	torque	ECoG	PM	5.5	8	11	9	6.5
	10	M	two-graded	torque	ECoG	PM	10.5	9.5	11.5	7	6.5	7	8.5	9.5
	11	M	two-graded	torque	ECoG	PM	5	8	14.5	15.5
	12	M	two-graded	torque	ECoG	PM	1.5	8	7.5	11	12.5	14	10.5	12.5	8	13
	13	M	two-graded	torque	ECoG	PM	14.5	15	18	19.5	22	21
	14	M	two-graded	torque	ECoG	PM	2	4	9.5	13.5	12.5	19	13	22.5	21	16
	15	M	two-graded	torque	ECoG	PM	2.5	3	21	15.5	15.5	14	18	14.5	14.5	17
	16	M	two-graded	torque	ECoG	PM	12	12.5	18.5	20.5	17	23	19.5	19.5	22.5	20
	17	M	two-graded	torque	ECoG	PM	12.5	13.5	18.5	15	14	15.5	16
	18	M	two-graded	torque	ECoG	PM	12.5	16.5	12	11	13	16	14	12	12.5
						Averaged task performance (succeess/min)	7.38889	8.80556	11.6944	11.4688	11.2667	12.8214	12.2692	12.7083	14.7222	14.1875
						Standard error	1.08582	1.06192	1.22684	1.309	1.42417	1.71179	1.35237	1.54167	1.74625	1.35929
	S1 ECoG
	Sessions	Monkeys	Task difficulty	Feedback type	Electrodes	Minutes Region	2	4	6	8	10	12	14	16	18	20
	1	M	three-graded	torque	ECoG	S1	4.5	8.5	11	11.5	14	11	13.5	11.5	12	10
	2	M	three-graded	torque	ECoG	S1	6	7	14	12.5	11	13.5	15	13	12.5	13
	3	M	three-graded	torque	ECoG	S1	7.5	12.5	11.5	12	14.5	11.5	10	10
	4	M	two-graded	position	ECoG	S1	8	11	17.5	13.5	19.5	21	14.5	19.5	19.5	20
	5	M	two-graded	position	ECoG	S1	5.5	7.5	9	10.5	10	11	7	11.5	13	12.5
						Averaged task performance (succeess/min)	6.3	9.3	12.6	12	13.8	13.6	12	13.1	14.25	13.875
						Standard error	0.644205	1.05594	1.46116	0.5	1.66283	1.90657	1.5248	1.66883	1.76186	2.14452
	FEF ECoG
	Sessions	Monkeys	Task difficulty	Feedback type	Electrodes	Minutes Region	2	4	6	8	10	12	14	16	18	20
	1	M	three-graded	torque	ECoG	FEF	8	4	9	5.5	6	7	6	7	7.5	7.5
	Two way-ANOVA
	Source of variability	Sum of squares	Degrees of freedom	Mean squares	F-statistic	P-values
	Time	510.246	9	56.694	3.39097	0.000418809
	Area	2035.67	4	508.919	30.4393	9.54733e-24
	Time * Area	211.725	36	5.88125	0.351768	0.999873
	Error	14645.9	876	16.7191	[]	[]
	Total	20140	925	[]	[]	[]
	Post hoc multiple comparisons with Bonferroni’s correction
	Main effect (Time)
	Group1	Group2	P-values
	2 min	4 min	1
	2 min	6 min	0.199551
	2 min	8 min	0.727763
	2 min	10 min	0.188438
	2 min	12 min	0.0196236
	2 min	14 min	0.102607
	2 min	16 min	0.018439
	2 min	18 min	0.00474996
	2 min	20 min	0.00737831
	4 min	6 min	1
	4 min	8 min	1
	4 min	10 min	1
	4 min	12 min	0.332568
	4 min	14 min	1
	4 min	16 min	0.312918
	4 min	18 min	0.100143
	4 min	20 min	0.140383
	6 min	8 min	1
	6 min	10 min	1
	6 min	12 min	1
	6 min	14 min	1
	6 min	16 min	1
	6 min	18 min	1
	6 min	20 min	1
	8 min	10 min	1
	8 min	12 min	1
	8 min	14 min	1
	8 min	16 min	1
	8 min	18 min	1
	8 min	20 min	1
	10 min	12 min	1
	10 min	14 min	1
	10 min	16 min	1
	10 min	18 min	1
	10 min	20 min	1
	12 min	14 min	1
	12 min	16 min	1
	12 min	18 min	1
	12 min	20 min	1
	14 min	16 min	1
	14 min	18 min	1
	14 min	20 min	1
	16 min	18 min	1
	16 min	20 min	1
	18 min	20 min	1
	Post hoc multiple comparisons with Bonferroni’s correction
	Main effect (Area)
	Group1	Group2	P-values
	M1 ECoG	M1 LFP	1.64619e-22
	M1 ECoG	PM ECoG	1.74378e-08
	M1 ECoG	S1 ECoG	0.00183765
	M1 ECoG	FEF ECoG	5.26567e-08
	M1 LFP	PM ECoG	0.549171
	M1 LFP	S1 ECoG	0.713661
	M1 LFP	FEF ECoG	0.0128956
	PM ECoG	S1 ECoG	1
	PM ECoG	FEF ECoG	0.00216277
	S1 ECoG	FEF ECoG	0.00189089

## Sheet: Fig. 3b
	Fig. 3b, Task performance (success/min)
	Monkey	Task difficulty	Feedback type	Electrode	Minutes Area	2	4	6	8	10	12	14	16	18	20
	TA	three-graded	position	LFP	M1	10.5	11.5	17	21	21.5	23	19	22	20	19.5
	Fig. 3b, Modulation depth (Hz)
	Monkey	Task difficulty	Feedback type	Electrode	Minutes Area	2	4	6	8	10	12	14	16	18	20
	TA	three-graded	position	LFP	M1	8.27305	15.8615	16.004	20.5032	14.819	21.4887	20.4283	27.2464	19.1851	20.8071

## Sheet: Fig. 3d
	Fig. 3d, Modulation depth (Hz)
	Minutes	2	4	6	8	10	12	14	16	18	20
	Averaged modulation depth (Hz)	7.58395	10.8707	12.4282	13.3667	13.9619	14.2959	14.9721	14.5816	15.6912	16.0671
	Standard error	0.608552	0.723867	0.708071	0.78896	0.785584	0.827972	0.710309	0.83469	0.874782	0.827122
	Sessions	Monkeys	Task difficulties	Feedback types	Electrodes	Minutes Area	2	4	6	8	10	12	14	16	18	20
	1	TE	two-graded	torque	ECoG	M1	5.38397	9.14354	6.48208
	2	TE	two-graded	torque	ECoG	PM	1.74137	21.9332	10.2531
	3	TE	two-graded	torque	ECoG	PM	1.37932	1.83801	5.30895
	4	TE	two-graded	torque	ECoG	M1	7.51153	7.0632	17.0104	9.80285	10.7415	6.19142	3.63944	11.8051	12.1646
	5	TE	two-graded	torque	ECoG	M1	18.5704	5.16111	12.2188	10.3192	14.224
	6	TE	two-graded	torque	ECoG	PM	9.01335	14.0805	4.93686	10.9947	13.5132	8.36693	15.5758	7.21903	9.83176	10.4242
	7	TE	two-graded	torque	ECoG	M1	22.8551	25.8279	28.2633	38.5913	30.0179	36.8412	24.0935	36.7277	33.3574	20.4955
	8	TE	two-graded	torque	ECoG	M1	3.41177	3.28998	10.8612	3.3121	3.72689	2.71674	12.4224	15.6073	17.3427
	9	TE	two-graded	torque	ECoG	PM	14.6912	11.7684	13.3451	16.572	16.1444	14.9535	14.5969	12.5948
	10	TE	two-graded	torque	ECoG	M1	5.75139	8.30877	16.9068	5.30506	11.5625	6.78646	10.3527	5.23826
	11	TE	two-graded	torque	ECoG	PM	3.75868	18.9468	14.9147	13.9953	19.0638	11.6658	15.9303	13.8427	15.64	13.4723
	12	TA	two-graded	torque	LFP	M1	20.3278	14.7164	18.1944	12.6327	12.3218	5.3998	12.6555	9.57262	13.0495	15.7183
	13	TA	two-graded	torque	LFP	M1	9.96627	18.4651	9.88986	13.6754	11.7071	13.2711	15.4741	13.3104	12.3979	14.8095
	14	TA	two-graded	torque	LFP	M1	27.3871	11.0077	14.519	7.28987	6.03473	6.33216	3.2761	8.13215	8.06157	6.78992
	15	TA	three-graded	torque	LFP	M1	1.23925	19.7521	27.6069	25.8512	25.7748	23.2102
	16	TA	three-graded	torque	LFP	M1	9.02524	0.977485	6.67934	14.9731	12.8194	15.8447	10.145	9.42455	9.00808	3.46982
	17	TA	three-graded	torque	LFP	M1	7.71789	14.3235	7.9865	7.10567	10.0345	14.4166	3.65197	19.1483	18.5203	13.4059
	18	TA	three-graded	torque	LFP	M1	0.97486	11.7017	10.5781	11.5151	26.3996	15.7673	26.3025	13.6936	21.1874	20.8623
	19	TA	three-graded	torque	LFP	M1	9.27916	16.7399	22.58	29.8612	15.2558	26.4076	16.768	19.6529	26.2597	22.4378
	20	TA	three-graded	torque	LFP	M1	0.176492	0.459759	17.8925	13.6894	21.0128	17.9483	28.255	14.3819	11.3862	29.6089
	21	TA	three-graded	torque	LFP	M1	10.6871	7.52014	0.94239	5.67865
	22	TA	three-graded	torque	LFP	M1	0.663472	16.016	15.0238	8.55398	9.8322	17.6789	19.5346	23.0617	20.229	25.8619
	23	TA	three-graded	torque	LFP	M1	2.56492	5.90315	4.50387	4.39986	7.17132	2.568	6.04345	7.89971	9.43056	8.10401
	24	TA	three-graded	torque	LFP	M1	19.0572	19.3238	16.2181	15.6249	12.1352	9.36883	8.4549
	25	TA	three-graded	torque	LFP	M1	14.0555	19.7885	21.0652	22.168
	26	TA	three-graded	torque	LFP	M1	1.7399	20.9223	19.0319	19.6763
	27	TA	three-graded	torque	LFP	M1	9.96725	6.7749	21.3908	28.2213	55.7064
	28	TA	three-graded	torque	LFP	M1	17.5191	12.2567	18.6155	11.6015	11.8934
	29	TA	three-graded	torque	LFP	M1	7.65061	24.9485	33.4133	42.359	37.5167	59.2459	27.5661
	30	TA	three-graded	torque	LFP	M1	2.87447	5.42872	4.36244	13.2909	21.4907	17.8437	10.8649	15.682	18.8341	13.8321
	31	TA	three-graded	torque	LFP	M1	0.999634	1.36369	0.97884	11.8407	9.21743	9.74255	17.796	15.6303	6.60088	10.6496
	32	TA	three-graded	torque	LFP	M1	13.1531	8.43754	11.8992	16.3272	4.86256	5.7887	12.895	7.31046	3.49178	5.54834
	33	TA	three-graded	torque	LFP	M1	17.5191	12.2567	18.6155	11.6015	11.8934	14.5338	11.5114	8.63177	10.5533	16.4491
	34	TA	three-graded	torque	LFP	M1	13.2202	12.6087	14.2433	17.3435	18.442	17.6496
	35	TA	three-graded	torque	LFP	M1	8.3625	18.0692	11.6557	14.7665	8.39529	11.8221	9.50875	8.28516	23.9734
	36	TA	three-graded	torque	LFP	M1	2.56108	11.212	2.64313	11.5524	7.3523	10.2678	15.3911	11.2377	9.74247	20.5151
	37	TA	three-graded	torque	LFP	M1	-5.21972	10.4138	13.858	12.8645	10.2329	14.1438
	38	TA	three-graded	torque	LFP	M1	11.2507	12.707	6.5017	14.5677	12.3717	8.32383	12.4839	8.1518	-2.13342	9.36049
	39	TA	three-graded	torque	LFP	M1	6.31943	0.992544	9.61301	1.79384	7.25012	5.67221	9.68173	5.27826	6.59314	15.4728
	40	TA	three-graded	torque	LFP	M1	-0.754597	-3.00975	-7.05737	2.6002	7.57569	6.89553	8.73128	7.0798	10.399	6.7564
	41	TA	three-graded	torque	LFP	M1	1.52923	1.40609	6.85641	4.43578	4.59589	7.0584	11.91	10.7871	12.1739	13.6211
	42	TA	two-graded	torque	LFP	M1	-1.10674	-4.50547	1.3708	2.66778	4.19048	4.3767	6.57363	8.99031	7.42585	6.41745
	43	TA	two-graded	torque	LFP	M1	-1.93894	8.10973	1.21524	6.91018	12.448	6.62993	5.11418	7.5789	7.37421	9.9918
	44	TA	two-graded	position	LFP	M1	2.51034	-0.700348	12.4483	20.0135	8.01432	9.1365	12.4606	14.8095
	45	TA	two-graded	position	LFP	M1	14.2535	31.2281	24.7257	24.0586	17.9732	37.295	30.642	32.9128	23.7613	30.3988
	46	TA	two-graded	position	LFP	M1	0.881975	7.00695	6.00694	8.75189	15.7261	6.07473	14.1215	10.2608	12.6083	9.19252
	47	TA	two-graded	position	LFP	M1	2.1317	6.7698	7.02577	7.67728
	48	TA	two-graded	position	LFP	M1	8.95854	13.5147	3.46112	1.47478	13.8618	13.5578	20.6249	15.8972	17.7921
	49	TA	two-graded	position	LFP	M1	13.458	6.34358	16.4292	17.3568	12.7852	9.74077	11.2978
	50	TA	two-graded	position	LFP	M1	-0.901235	1.4693	3.93969	6.7141	10.4308	13.4304	10.7817	6.9396
	51	TA	two-graded	position	LFP	M1	3.23866	11.2376	13.2183	12.8175	9.95374	10.4638	18.8634	10.7667	7.18426	16.3716
	52	TA	two-graded	position	LFP	M1	14.7289	15.179	7.36864	14.741	18.6513	17.7452	12.8477	22.6279	25.9017	15.6231
	53	TA	three-graded	position	LFP	M1	8.71977	16.6157	11.9446	27.7459	22.7616	21.703	15.1721	29.1974	19.3603	13.2868
	54	TA	three-graded	position	LFP	M1	0.00346559	6.25061	9.01045	8.86353	5.05809	7.12487	4.79876	4.3498	14.5796	17.829
	55	TA	three-graded	position	LFP	M1	9.67845	17.4238	12.3502	17.7878	6.27539	17.1986	17.9647	33.2225	24.4606	19.1787
	56	TA	three-graded	position	LFP	M1	17.2561	24.5593	30.9421	33.4451	31.622	16.9745	22.1857	27.5721	15.4658	25.2021
	57	TA	three-graded	position	LFP	M1	7.05674	3.93047	5.77912	5.55837	8.10405	9.22592	11.5237	6.16886	7.35268	12.5906
	58	TA	three-graded	position	LFP	M1	8.22803	17.7661	16.4337	18.2843	17.5155	18.3283	25.5181	16.7759	20.5453	19.5381
	59	TA	three-graded	position	LFP	M1	8.27305	15.8615	16.004	20.5032	14.819	21.4887	20.4283	27.2464	19.1851	20.8071
	60	TA	three-graded	position	LFP	M1	11.1046	14.7234	10.355	12.0292	9.31895	15.4516	21.5088	29.6627	14.6021	15.7871
	61	TA	three-graded	position	LFP	M1	0.429457	4.92976	2.62134	4.8796	8.33953	5.6546	7.42101	0.107456	6.1988	8.91933
	62	TA	three-graded	position	LFP	M1	5.35608	3.19918	8.48647	4.84891	11.8196	8.4375	18.0638	15.5086	13.7249	13.6936
	63	TA	three-graded	position	LFP	M1	6.64978	1.02857	0.44757	15.1863	15.0168	11.9973	15.2116
	64	TA	three-graded	position	LFP	M1	3.24232	4.78296	7.4196	9.99172	6.92356	9.10335	13.4813	8.21563
	65	TA	three-graded	position	LFP	M1	2.75365	21.1509	10.6149	36.0764	23.3642	12.5128	28.5531	12.7686	17.0322	19.7868
	66	TA	three-graded	position	LFP	M1	0.483681	7.37697	12.4697	3.88373	10.6315	9.8434	9.47121	6.28781	12.2066	6.33083
	67	TA	three-graded	position	LFP	M1	5.04784	14.0815	16.6262	5.78748	13.5987	17.0633
	68	TA	three-graded	position	LFP	M1	2.23132	11.378	6.02284	7.52226	6.9487	8.64756	7.75656	5.39501	7.59973	6.48573
	69	TA	three-graded	position	LFP	M1	2.56331	-0.541941	4.47875	13.1564	8.0102	14.27	8.42223	12.4695	22.2095	16.552
	70	TA	three-graded	position	LFP	M1	10.1004	16.2696	7.2696	16.2245	16.1766	10.9511	11.7644	20.8338	20.3056	18.4844
	71	TA	three-graded	position	LFP	M1	1.86128	13.8831	14.9652	14.9754	10.9546	13.4932	8.63558	15.6138	8.12657	7.89786
	72	M	three-graded	torque	ECoG	M1	18.5704	5.16111	12.2188	10.3192	14.223	13.3821	19.3423	21.8457	16.5502	18.4763
	73	M	two-graded	position	ECoG	M1	6.76212	4.75646	13.9823	8.99613	10.496	13.7889	11.8864	13.0125
	74	M	three-graded	torque	ECoG	S1	9.65704	11.3348	12.3659	11.6248	12.1843	13.8987	12.3138	11.5107	17.8322	17.1196
	75	M	three-graded	torque	ECoG	S1	1.42945	-1.571	9.75907	-2.07153	9.50466	25.7675	21.7717	18.569	19.6501	19.1263
	76	M	three-graded	torque	ECoG	M1	5.12068	13.4281	12.8908	4.77879	11.001	7.40868	9.18667	6.40227	17.9586	21.2315
	77	M	three-graded	torque	ECoG	S1	6.63338	14.1704	21.5888	25.4176	22.3102	14.0429	15.326	17.5446
	78	M	three-graded	torque	ECoG	M1	7.3798	6.69034	6.98767	4.44039	10.449	14.7657	13.2491
	79	M	three-graded	torque	ECoG	M1	8.35053	3.54908	13.4289	9.98484	13.6228	10.5194	17.8305	20.4482	23.0343	17.129
	80	M	three-graded	torque	ECoG	PM	7.0568	29.2271	15.0943	11.1578	29.1343	21.1857	11.5142	17.2347	9.38406	21.3705
	81	M	three-graded	torque	ECoG	PM	16.8659	14.5603	11.2743	11.8151	14.1556	16.374	18.328	14.4245	15.9754	17.7083
	82	M	three-graded	torque	ECoG	PM	6.34086	9.53318	15.7954	14.1992	17.2363	22.2528	20.6073	13.5143
	83	M	three-graded	torque	ECoG	FEF	16.9778	2.39657	9.47827	6.22838	2.35821	14.2703	12.9631	7.23105	4.57801	6.23228
	84	M	three-graded	torque	ECoG	PM	8.4021	4.82661	7.77939	8.48205	21.0299
	85	M	two-graded	torque	ECoG	PM	9.48723	3.12944	13.6069	12.2664	6.94263	11.6671	15.2345	19.4323
	86	M	two-graded	torque	ECoG	M1	1.67778	8.04829	17.4074	10.9247	9.71801
	87	M	two-graded	torque	ECoG	PM	10.9743	11.867	14.0908	14.81
	88	M	two-graded	torque	ECoG	M1	4.71759	8.76176	13.0366	12.3654
	89	M	two-graded	torque	ECoG	PM	2.12706	28.4891	24.703	26.4044	18.6859	16.9641	25.0383	17.3438	22.943	20.6197
	90	M	two-graded	torque	ECoG	PM	9.20659	8.82357	11.0181	12.7661	11.8539	13.8232
	91	M	two-graded	torque	ECoG	PM	18.9669	15.7669	19.259	20.3718	14.7292	26.16	32.7949	26.8907	36.4503	29.5546
	92	M	two-graded	torque	ECoG	PM	5.83047	4.69201	14.441	8.65752	10.4825	11.3115	12.1585	12.3887	17.9381	14.3667
	93	M	two-graded	torque	ECoG	M1	2.52784	15.8799	10.7987	10.1699	8.89637	7.94393	5.41859	12.091	20.6484	16.0325
	94	M	two-graded	torque	ECoG	M1	5.6562	4.43867	6.39441	7.72985	16.2361	13.8828	13.7875	8.19962	11.6937	18.4515
	95	M	two-graded	torque	ECoG	M1	8.61073	8.9727	7.72768	7.18265	6.5356	12.461	14.463	11.2832	8.84975	13.3887
	96	M	two-graded	torque	ECoG	M1	4.23606	1.47924	13.0475	8.15896	6.2521	11.2131	8.44967	11.1594	13.8465
	97	M	two-graded	torque	ECoG	M1	5.6562	4.43867	6.39441	7.72985	16.2361	13.8828	13.7875	8.19962	11.6937	18.4515
	98	M	two-graded	torque	ECoG	M1	5.0561	9.7934	13.1561	15.0671	15.5467	14.902	13.2143	15.6532	19.7518	15.8123
	99	M	two-graded	torque	ECoG	M1	7.5898	10.9464	17.334	22.1116	15.8007	17.4128	10.3646	23.4532	22.9042	16.4117
	100	M	two-graded	torque	ECoG	PM	5.08028	18.2728	24.4826	24.7078	23.7174	25.3281	28.1134	27.9806	23.5834	25.2686
	101	M	two-graded	torque	ECoG	PM	8.60456	24.9867	22.0404	15.9063	12.945	25.4728	21.7272
	102	M	two-graded	torque	ECoG	M1	12.1118	10.3998	2.12772	5.25137	8.7647	7.14121	12.1123	13.0308
	103	M	two-graded	torque	ECoG	M1	12.4196	15.1306	28.1204	18.1689	15.6727	15.0476	29.0906
	104	M	two-graded	torque	ECoG	M1	0.330148	2.57302	8.0517	17.5552	30.0916	18.0077
	105	M	two-graded	torque	ECoG	PM	0.485255	11.5949	4.70485	15.8425	10.5164	19.1616	18.8114	25.5172	28.3091
	106	M	two-graded	position	ECoG	M1	17.389	17.3229	15.7103	14.4539	18.597	17.8357	15.1601	13.0503	16.7385
	107	M	two-graded	position	ECoG	S1	12.1524	13.4354	16.2981	9.26659	11.9147	10.3679	14.2139	14.1369	19.0615	17.6817
	108	M	two-graded	position	ECoG	S1	25.4893	25.5661	33.3963	23.571	14.8039	23.5281	22.5617	17.9946	31.6053	35.8337
						Averaged modulation depth (Hz)	7.58395	10.8707	12.4282	13.3667	13.9619	14.2959	14.9721	14.5816	15.6912	16.0671
						Standard error	0.608552	0.723867	0.708071	0.78896	0.785584	0.827972	0.710309	0.83469	0.874782	0.827122
	One way-ANOVA
	Source of variability	Sum of squares	Degrees of freedom	Mean squares	F-statistic	P-values
	Time	5612.75	9	623.639	11.4605	3.79325e-17
	Error	49845.3	916	54.4163	[]	[]
	Total	55458.1	925	[]	[]	[]
	Post hoc multiple comparisons with Bonferroni’s correction
	Group1	Group2	P-values
	2 min	4 min	0.0494705
	2 min	6 min	7.35232e-05
	2 min	8 min	6.49376e-07
	2 min	10 min	3.52771e-08
	2 min	12 min	8.11875e-09
	2 min	14 min	2.64985e-10
	2 min	16 min	7.94875e-09
	2 min	18 min	5.91623e-11
	2 min	20 min	3.01117e-11
	4 min	6 min	1
	4 min	8 min	0.618228
	4 min	10 min	0.120146
	4 min	12 min	0.0465282
	4 min	14 min	0.00521207
	4 min	16 min	0.0291666
	4 min	18 min	0.000941776
	4 min	20 min	0.000404185
	6 min	8 min	1
	6 min	10 min	1
	6 min	12 min	1
	6 min	14 min	0.743999
	6 min	16 min	1
	6 min	18 min	0.174584
	6 min	20 min	0.0819365
	8 min	10 min	1
	8 min	12 min	1
	8 min	14 min	1
	8 min	16 min	1
	8 min	18 min	1
	8 min	20 min	0.953865
	10 min	12 min	1
	10 min	14 min	1
	10 min	16 min	1
	10 min	18 min	1
	10 min	20 min	1
	12 min	14 min	1
	12 min	16 min	1
	12 min	18 min	1
	12 min	20 min	1
	14 min	16 min	1
	14 min	18 min	1
	14 min	20 min	1
	16 min	18 min	1
	16 min	20 min	1
	18 min	20 min	1

## Sheet: Fig. 3e
	Fig. 3e, Modulation depth (Hz)
	Area	Electrodes	Minutes	2	4	6	8	10	12	14	16	18	20
	M1	ECoG	Averaged modulation depth (Hz)	8.23527	8.77354	12.9399	11.4226	13.5642	13.1066	13.5711	14.5416	17.6096	17.588
			Standard error	1.19237	1.14362	1.26736	1.58038	1.39158	1.57352	1.3724	1.85691	1.67708	0.736436
	M1	LFP	Averaged modulation depth (Hz)	6.8178	10.7301	11.3625	13.7966	13.7605	13.6134	14.2022	13.8811	13.8317	14.7229
			Standard error	0.842087	0.980716	1.01033	1.12027	1.18652	1.2077	0.973025	1.18376	1.02529	1.03367
	PM	ECoG	Averaged modulation depth (Hz)	7.77846	14.1298	13.7249	14.9343	16.01	17.4777	19.2639	17.3653	20.0061	19.0981
			Standard error	1.2336	1.95559	1.44004	1.28274	1.47323	1.57259	1.74858	1.86783	2.92666	2.26028
	S1	ECoG	Averaged modulation depth (Hz)	11.0723	12.5871	18.6816	13.5617	14.1436	17.521	17.2374	15.9511	22.0373	22.4403
			Standard error	4.02311	4.32262	4.18423	5.03659	2.20743	3.00395	2.07297	1.35236	3.21176	4.4844
	FEF	ECoG	Averaged modulation depth (Hz)	16.9778	2.39657	9.47827	6.22838	2.35821	14.2703	12.9631	7.23105	4.57801	6.23228
			Standard error	-	-	-	-	-	-	-	-	-	-
	M1 ECoG
	Sessions	Monkeys	Task difficulties	Feedback types	Electrode	Minutes Area	2	4	6	8	10	12	14	16	18	20
	1	TE	two-graded	torque	ECoG	M1	5.38397	9.14354	6.48208
	2	TE	two-graded	torque	ECoG	M1	7.51153	7.0632	17.0104	9.80285	10.7415	6.19142	3.63944	11.8051	12.1646
	3	TE	two-graded	torque	ECoG	M1	18.5704	5.16111	12.2188	10.3192	14.224
	4	TE	two-graded	torque	ECoG	M1	22.8551	25.8279	28.2633	38.5913	30.0179	36.8412	24.0935	36.7277	33.3574	20.4955
	5	TE	two-graded	torque	ECoG	M1	3.41177	3.28998	10.8612	3.3121	3.72689	2.71674	12.4224	15.6073	17.3427
	6	TE	two-graded	torque	ECoG	M1	5.75139	8.30877	16.9068	5.30506	11.5625	6.78646	10.3527	5.23826
	7	M	three-graded	torque	ECoG	M1	18.5704	5.16111	12.2188	10.3192	14.223	13.3821	19.3423	21.8457	16.5502	18.4763
	8	M	two-graded	position	ECoG	M1	6.76212	4.75646	13.9823	8.99613	10.496	13.7889	11.8864	13.0125
	9	M	three-graded	torque	ECoG	M1	5.12068	13.4281	12.8908	4.77879	11.001	7.40868	9.18667	6.40227	17.9586	21.2315
	10	M	three-graded	torque	ECoG	M1	7.3798	6.69034	6.98767	4.44039	10.449	14.7657	13.2491
	11	M	three-graded	torque	ECoG	M1	8.35053	3.54908	13.4289	9.98484	13.6228	10.5194	17.8305	20.4482	23.0343	17.129
	12	M	two-graded	torque	ECoG	M1	1.67778	8.04829	17.4074	10.9247	9.71801
	13	M	two-graded	torque	ECoG	M1	4.71759	8.76176	13.0366	12.3654
	14	M	two-graded	torque	ECoG	M1	2.52784	15.8799	10.7987	10.1699	8.89637	7.94393	5.41859	12.091	20.6484	16.0325
	15	M	two-graded	torque	ECoG	M1	5.6562	4.43867	6.39441	7.72985	16.2361	13.8828	13.7875	8.19962	11.6937	18.4515
	16	M	two-graded	torque	ECoG	M1	8.61073	8.9727	7.72768	7.18265	6.5356	12.461	14.463	11.2832	8.84975	13.3887
	17	M	two-graded	torque	ECoG	M1	4.23606	1.47924	13.0475	8.15896	6.2521	11.2131	8.44967	11.1594	13.8465
	18	M	two-graded	torque	ECoG	M1	5.6562	4.43867	6.39441	7.72985	16.2361	13.8828	13.7875	8.19962	11.6937	18.4515
	19	M	two-graded	torque	ECoG	M1	5.0561	9.7934	13.1561	15.0671	15.5467	14.902	13.2143	15.6532	19.7518	15.8123
	20	M	two-graded	torque	ECoG	M1	7.5898	10.9464	17.334	22.1116	15.8007	17.4128	10.3646	23.4532	22.9042	16.4117
	21	M	two-graded	torque	ECoG	M1	12.1118	10.3998	2.12772	5.25137	8.7647	7.14121	12.1123	13.0308
	22	M	two-graded	torque	ECoG	M1	12.4196	15.1306	28.1204	18.1689	15.6727	15.0476	29.0906
	23	M	two-graded	torque	ECoG	M1	0.330148	2.57302	8.0517	17.5552	30.0916	18.0077
	24	M	two-graded	position	ECoG	M1	17.389	17.3229	15.7103	14.4539	18.597	17.8357	15.1601	13.0503	16.7385
						Averaged modulation depth (Hz)	8.23527	8.77354	12.9399	11.4226	13.5642	13.1066	13.5711	14.5416	17.6096	17.588
						Standard error	1.19237	1.14362	1.26736	1.58038	1.39158	1.57352	1.3724	1.85691	1.67708	0.736436
	M1 LFP
	Sessions	Monkey	Task difficulties	Feedback types	Electrode	Minutes Area	2	4	6	8	10	12	14	16	18	20
	1	TA	two-graded	torque	LFP	M1	20.3278	14.7164	18.1944	12.6327	12.3218	5.3998	12.6555	9.57262	13.0495	15.7183
	2	TA	two-graded	torque	LFP	M1	9.96627	18.4651	9.88986	13.6754	11.7071	13.2711	15.4741	13.3104	12.3979	14.8095
	3	TA	two-graded	torque	LFP	M1	27.3871	11.0077	14.519	7.28987	6.03473	6.33216	3.2761	8.13215	8.06157	6.78992
	4	TA	three-graded	torque	LFP	M1	1.23925	19.7521	27.6069	25.8512	25.7748	23.2102
	5	TA	three-graded	torque	LFP	M1	9.02524	0.977485	6.67934	14.9731	12.8194	15.8447	10.145	9.42455	9.00808	3.46982
	6	TA	three-graded	torque	LFP	M1	7.71789	14.3235	7.9865	7.10567	10.0345	14.4166	3.65197	19.1483	18.5203	13.4059
	7	TA	three-graded	torque	LFP	M1	0.97486	11.7017	10.5781	11.5151	26.3996	15.7673	26.3025	13.6936	21.1874	20.8623
	8	TA	three-graded	torque	LFP	M1	9.27916	16.7399	22.58	29.8612	15.2558	26.4076	16.768	19.6529	26.2597	22.4378
	9	TA	three-graded	torque	LFP	M1	0.176492	0.459759	17.8925	13.6894	21.0128	17.9483	28.255	14.3819	11.3862	29.6089
	10	TA	three-graded	torque	LFP	M1	10.6871	7.52014	0.94239	5.67865
	11	TA	three-graded	torque	LFP	M1	0.663472	16.016	15.0238	8.55398	9.8322	17.6789	19.5346	23.0617	20.229	25.8619
	12	TA	three-graded	torque	LFP	M1	2.56492	5.90315	4.50387	4.39986	7.17132	2.568	6.04345	7.89971	9.43056	8.10401
	13	TA	three-graded	torque	LFP	M1	19.0572	19.3238	16.2181	15.6249	12.1352	9.36883	8.4549
	14	TA	three-graded	torque	LFP	M1	14.0555	19.7885	21.0652	22.168
	15	TA	three-graded	torque	LFP	M1	1.7399	20.9223	19.0319	19.6763
	16	TA	three-graded	torque	LFP	M1	9.96725	6.7749	21.3908	28.2213	55.7064
	17	TA	three-graded	torque	LFP	M1	17.5191	12.2567	18.6155	11.6015	11.8934
	18	TA	three-graded	torque	LFP	M1	7.65061	24.9485	33.4133	42.359	37.5167	59.2459	27.5661
	19	TA	three-graded	torque	LFP	M1	2.87447	5.42872	4.36244	13.2909	21.4907	17.8437	10.8649	15.682	18.8341	13.8321
	20	TA	three-graded	torque	LFP	M1	0.999634	1.36369	0.97884	11.8407	9.21743	9.74255	17.796	15.6303	6.60088	10.6496
	21	TA	three-graded	torque	LFP	M1	13.1531	8.43754	11.8992	16.3272	4.86256	5.7887	12.895	7.31046	3.49178	5.54834
	22	TA	three-graded	torque	LFP	M1	17.5191	12.2567	18.6155	11.6015	11.8934	14.5338	11.5114	8.63177	10.5533	16.4491
	23	TA	three-graded	torque	LFP	M1	13.2202	12.6087	14.2433	17.3435	18.442	17.6496
	24	TA	three-graded	torque	LFP	M1	8.3625	18.0692	11.6557	14.7665	8.39529	11.8221	9.50875	8.28516	23.9734
	25	TA	three-graded	torque	LFP	M1	2.56108	11.212	2.64313	11.5524	7.3523	10.2678	15.3911	11.2377	9.74247	20.5151
	26	TA	three-graded	torque	LFP	M1	-5.21972	10.4138	13.858	12.8645	10.2329	14.1438
	27	TA	three-graded	torque	LFP	M1	11.2507	12.707	6.5017	14.5677	12.3717	8.32383	12.4839	8.1518	-2.13342	9.36049
	28	TA	three-graded	torque	LFP	M1	6.31943	0.992544	9.61301	1.79384	7.25012	5.67221	9.68173	5.27826	6.59314	15.4728
	29	TA	three-graded	torque	LFP	M1	-0.754597	-3.00975	-7.05737	2.6002	7.57569	6.89553	8.73128	7.0798	10.399	6.7564
	30	TA	three-graded	torque	LFP	M1	1.52923	1.40609	6.85641	4.43578	4.59589	7.0584	11.91	10.7871	12.1739	13.6211
	31	TA	two-graded	torque	LFP	M1	-1.10674	-4.50547	1.3708	2.66778	4.19048	4.3767	6.57363	8.99031	7.42585	6.41745
	32	TA	two-graded	torque	LFP	M1	-1.93894	8.10973	1.21524	6.91018	12.448	6.62993	5.11418	7.5789	7.37421	9.9918
	33	TA	two-graded	position	LFP	M1	2.51034	-0.700348	12.4483	20.0135	8.01432	9.1365	12.4606	14.8095
	34	TA	two-graded	position	LFP	M1	14.2535	31.2281	24.7257	24.0586	17.9732	37.295	30.642	32.9128	23.7613	30.3988
	35	TA	two-graded	position	LFP	M1	0.881975	7.00695	6.00694	8.75189	15.7261	6.07473	14.1215	10.2608	12.6083	9.19252
	36	TA	two-graded	position	LFP	M1	2.1317	6.7698	7.02577	7.67728
	37	TA	two-graded	position	LFP	M1	8.95854	13.5147	3.46112	1.47478	13.8618	13.5578	20.6249	15.8972	17.7921
	38	TA	two-graded	position	LFP	M1	13.458	6.34358	16.4292	17.3568	12.7852	9.74077	11.2978
	39	TA	two-graded	position	LFP	M1	-0.901235	1.4693	3.93969	6.7141	10.4308	13.4304	10.7817	6.9396
	40	TA	two-graded	position	LFP	M1	3.23866	11.2376	13.2183	12.8175	9.95374	10.4638	18.8634	10.7667	7.18426	16.3716
	41	TA	two-graded	position	LFP	M1	14.7289	15.179	7.36864	14.741	18.6513	17.7452	12.8477	22.6279	25.9017	15.6231
	42	TA	three-graded	position	LFP	M1	8.71977	16.6157	11.9446	27.7459	22.7616	21.703	15.1721	29.1974	19.3603	13.2868
	43	TA	three-graded	position	LFP	M1	0.00346559	6.25061	9.01045	8.86353	5.05809	7.12487	4.79876	4.3498	14.5796	17.829
	44	TA	three-graded	position	LFP	M1	9.67845	17.4238	12.3502	17.7878	6.27539	17.1986	17.9647	33.2225	24.4606	19.1787
	45	TA	three-graded	position	LFP	M1	17.2561	24.5593	30.9421	33.4451	31.622	16.9745	22.1857	27.5721	15.4658	25.2021
	46	TA	three-graded	position	LFP	M1	7.05674	3.93047	5.77912	5.55837	8.10405	9.22592	11.5237	6.16886	7.35268	12.5906
	47	TA	three-graded	position	LFP	M1	8.22803	17.7661	16.4337	18.2843	17.5155	18.3283	25.5181	16.7759	20.5453	19.5381
	48	TA	three-graded	position	LFP	M1	8.27305	15.8615	16.004	20.5032	14.819	21.4887	20.4283	27.2464	19.1851	20.8071
	49	TA	three-graded	position	LFP	M1	11.1046	14.7234	10.355	12.0292	9.31895	15.4516	21.5088	29.6627	14.6021	15.7871
	50	TA	three-graded	position	LFP	M1	0.429457	4.92976	2.62134	4.8796	8.33953	5.6546	7.42101	0.107456	6.1988	8.91933
	51	TA	three-graded	position	LFP	M1	5.35608	3.19918	8.48647	4.84891	11.8196	8.4375	18.0638	15.5086	13.7249	13.6936
	52	TA	three-graded	position	LFP	M1	6.64978	1.02857	0.44757	15.1863	15.0168	11.9973	15.2116
	53	TA	three-graded	position	LFP	M1	3.24232	4.78296	7.4196	9.99172	6.92356	9.10335	13.4813	8.21563
	54	TA	three-graded	position	LFP	M1	2.75365	21.1509	10.6149	36.0764	23.3642	12.5128	28.5531	12.7686	17.0322	19.7868
	55	TA	three-graded	position	LFP	M1	0.483681	7.37697	12.4697	3.88373	10.6315	9.8434	9.47121	6.28781	12.2066	6.33083
	56	TA	three-graded	position	LFP	M1	5.04784	14.0815	16.6262	5.78748	13.5987	17.0633
	57	TA	three-graded	position	LFP	M1	2.23132	11.378	6.02284	7.52226	6.9487	8.64756	7.75656	5.39501	7.59973	6.48573
	58	TA	three-graded	position	LFP	M1	2.56331	-0.541941	4.47875	13.1564	8.0102	14.27	8.42223	12.4695	22.2095	16.552
	59	TA	three-graded	position	LFP	M1	10.1004	16.2696	7.2696	16.2245	16.1766	10.9511	11.7644	20.8338	20.3056	18.4844
	60	TA	three-graded	position	LFP	M1	1.86128	13.8831	14.9652	14.9754	10.9546	13.4932	8.63558	15.6138	8.12657	7.89786
						Averaged modulation depth (Hz)	6.8178	10.7301	11.3625	13.7966	13.7605	13.6134	14.2022	13.8811	13.8317	14.7229
						Standard error	0.842087	0.980716	1.01033	1.12027	1.18652	1.2077	0.973025	1.18376	1.02529	1.03367
	PM ECoG
	Sessions	Monkeys	Task difficulties	Feedback type	Electrode	Minutes Area	2	4	6	8	10	12	14	16	18	20
	1	TE	two-graded	torque	ECoG	PM	1.74137	21.9332	10.2531
	2	TE	two-graded	torque	ECoG	PM	1.37932	1.83801	5.30895
	3	TE	two-graded	torque	ECoG	PM	9.01335	14.0805	4.93686	10.9947	13.5132	8.36693	15.5758	7.21903	9.83176	10.4242
	4	TE	two-graded	torque	ECoG	PM	14.6912	11.7684	13.3451	16.572	16.1444	14.9535	14.5969	12.5948
	5	TE	two-graded	torque	ECoG	PM	3.75868	18.9468	14.9147	13.9953	19.0638	11.6658	15.9303	13.8427	15.64	13.4723
	6	M	three-graded	torque	ECoG	PM	7.0568	29.2271	15.0943	11.1578	29.1343	21.1857	11.5142	17.2347	9.38406	21.3705
	7	M	three-graded	torque	ECoG	PM	16.8659	14.5603	11.2743	11.8151	14.1556	16.374	18.328	14.4245	15.9754	17.7083
	8	M	three-graded	torque	ECoG	PM	6.34086	9.53318	15.7954	14.1992	17.2363	22.2528	20.6073	13.5143
	9	M	three-graded	torque	ECoG	PM	8.4021	4.82661	7.77939	8.48205	21.0299
	10	M	two-graded	torque	ECoG	PM	9.48723	3.12944	13.6069	12.2664	6.94263	11.6671	15.2345	19.4323
	11	M	two-graded	torque	ECoG	PM	10.9743	11.867	14.0908	14.81
	12	M	two-graded	torque	ECoG	PM	2.12706	28.4891	24.703	26.4044	18.6859	16.9641	25.0383	17.3438	22.943	20.6197
	13	M	two-graded	torque	ECoG	PM	9.20659	8.82357	11.0181	12.7661	11.8539	13.8232
	14	M	two-graded	torque	ECoG	PM	18.9669	15.7669	19.259	20.3718	14.7292	26.16	32.7949	26.8907	36.4503	29.5546
	15	M	two-graded	torque	ECoG	PM	5.83047	4.69201	14.441	8.65752	10.4825	11.3115	12.1585	12.3887	17.9381	14.3667
	16	M	two-graded	torque	ECoG	PM	5.08028	18.2728	24.4826	24.7078	23.7174	25.3281	28.1134	27.9806	23.5834	25.2686
	17	M	two-graded	torque	ECoG	PM	8.60456	24.9867	22.0404	15.9063	12.945	25.4728	21.7272
	18	M	two-graded	torque	ECoG	PM	0.485255	11.5949	4.70485	15.8425	10.5164	19.1616	18.8114	25.5172	28.3091
						Averaged modulation depth (Hz)	7.77846	14.1298	13.7249	14.9343	16.01	17.4777	19.2639	17.3653	20.0061	19.0981
						Standard error	1.2336	1.95559	1.44004	1.28274	1.47323	1.57259	1.74858	1.86783	2.92666	2.26028
	S1 ECoG
	Sessions	Monkey	Task difficulties	Feedback types	Electrode	Minutes Area	2	4	6	8	10	12	14	16	18	20
	1	M	three-graded	torque	ECoG	S1	9.65704	11.3348	12.3659	11.6248	12.1843	13.8987	12.3138	11.5107	17.8322	17.1196
	2	M	three-graded	torque	ECoG	S1	1.42945	-1.571	9.75907	-2.07153	9.50466	25.7675	21.7717	18.569	19.6501	19.1263
	3	M	three-graded	torque	ECoG	S1	6.63338	14.1704	21.5888	25.4176	22.3102	14.0429	15.326	17.5446
	4	M	two-graded	position	ECoG	S1	12.1524	13.4354	16.2981	9.26659	11.9147	10.3679	14.2139	14.1369	19.0615	17.6817
	5	M	two-graded	position	ECoG	S1	25.4893	25.5661	33.3963	23.571	14.8039	23.5281	22.5617	17.9946	31.6053	35.8337
						Averaged modulation depth (Hz)	11.0723	12.5871	18.6816	13.5617	14.1436	17.521	17.2374	15.9511	22.0373	22.4403
						Standard error	4.02311	4.32262	4.18423	5.03659	2.20743	3.00395	2.07297	1.35236	3.21176	4.4844
	FEF ECoG
	Session	Monkey	Task difficulty	Feedback type	Electrode	Minutes Area	2	4	6	8	10	12	14	16	18	20
	1	M	three-graded	torque	ECoG	FEF	16.9778	2.39657	9.47827	6.22838	2.35821	14.2703	12.9631	7.23105	4.57801	6.23228
	Two way-ANOVA
	Source of variability	Sum of squares	Degrees of freedom	Mean squares	F-statistic	P-values
	Time	866.514	9	96.2793	1.80523	0.0635674
	Area	1886.72	4	471.681	8.84397	5.30378e-07
	Time * Area	1354.58	36	37.6272	0.705507	0.90317
	Error	46720.3	876	53.3336	[]	[]
	Total	55458.1	925	[]	[]	[]
	Post hoc multiple comparisons with Bonferroni’s correction
	Main effect (Time)
	Group1	Group2	P-values
	2 min	4 min	1
	2 min	6 min	1
	2 min	8 min	1
	2 min	10 min	1
	2 min	12 min	1
	2 min	14 min	1
	2 min	16 min	1
	2 min	18 min	1
	2 min	20 min	0.780554
	4 min	6 min	1
	4 min	8 min	1
	4 min	10 min	1
	4 min	12 min	0.97385
	4 min	14 min	0.744383
	4 min	16 min	1
	4 min	18 min	0.7023
	4 min	20 min	0.466767
	6 min	8 min	1
	6 min	10 min	1
	6 min	12 min	1
	6 min	14 min	1
	6 min	16 min	1
	6 min	18 min	1
	6 min	20 min	1
	8 min	10 min	1
	8 min	12 min	1
	8 min	14 min	1
	8 min	16 min	1
	8 min	18 min	1
	8 min	20 min	1
	10 min	12 min	1
	10 min	14 min	1
	10 min	16 min	1
	10 min	18 min	1
	10 min	20 min	1
	12 min	14 min	1
	12 min	16 min	1
	12 min	18 min	1
	12 min	20 min	1
	14 min	16 min	1
	14 min	18 min	1
	14 min	20 min	1
	16 min	18 min	1
	16 min	20 min	1
	18 min	20 min	1
	Post hoc multiple comparisons with Bonferroni’s correction
	Main effect (Area)
	Group1	Group2	P-values
	M1 ECoG	M1 LFP	1
	M1 ECoG	PM ECoG	0.0070069
	M1 ECoG	S1 ECoG	0.044517
	M1 ECoG	FEF ECoG	0.405861
	M1 LFP	PM ECoG	4.18725e-05
	M1 LFP	S1 ECoG	0.0052
	M1 LFP	FEF ECoG	0.594392
	PM ECoG	S1 ECoG	1
	PM ECoG	FEF ECoG	0.0134362
	S1 ECoG	FEF ECoG	0.0120494

## Sheet: Fig. 4b
	Fig. 4b, Task performance (success/min)
	Monkey	Task difficulty	Feedback type	Electrode	Minutes Area	2	4	6	8	10	12	14	16	18	20	22	24	26	28	30
	M	three-graded	torque	ECoG	M1	4	5	7.5	5.5	15.5	13	16	15.5	12.5	13	14	15	12	10	12.5

## Sheet: Fig. 4c
	Fig. 4c, Initial MD mapping (%)
	110.572	110.324	110.076	109.829	109.581	109.333	109.086	108.838	108.59	108.343	108.095	107.847	107.599	107.352	107.104	106.856	106.609	106.361	106.113	105.866	105.618	105.37	105.123	104.875	104.627	104.379	104.132	103.884	103.636	103.389	103.141	103.069	102.997	102.925	102.853	102.781	102.709	102.637	102.565	102.493	102.421	102.349	102.277	102.205	102.133	102.061	101.989	101.917	101.845
	110.572	110.324	110.076	109.829	109.581	109.334	109.086	108.838	108.591	108.343	108.095	107.848	107.6	107.353	107.105	106.857	106.61	106.362	106.115	105.867	105.619	105.372	105.124	104.876	104.629	104.381	104.134	103.886	103.638	103.391	103.143	103.07	102.998	102.925	102.853	102.78	102.708	102.635	102.562	102.49	102.417	102.345	102.272	102.199	102.127	102.054	101.982	101.909	101.836
	110.572	110.324	110.077	109.829	109.581	109.334	109.086	108.839	108.591	108.344	108.096	107.849	107.601	107.353	107.106	106.858	106.611	106.363	106.116	105.868	105.621	105.373	105.125	104.878	104.63	104.383	104.135	103.888	103.64	103.393	103.145	103.072	102.999	102.926	102.852	102.779	102.706	102.633	102.56	102.487	102.414	102.34	102.267	102.194	102.121	102.048	101.975	101.901	101.828
	110.572	110.324	110.077	109.829	109.582	109.334	109.087	108.839	108.592	108.344	108.097	107.849	107.602	107.354	107.107	106.859	106.612	106.364	106.117	105.869	105.622	105.374	105.127	104.879	104.632	104.384	104.137	103.889	103.642	103.395	103.147	103.073	103	102.926	102.852	102.778	102.705	102.631	102.557	102.484	102.41	102.336	102.262	102.189	102.115	102.041	101.968	101.894	101.82
	110.572	110.324	110.077	109.829	109.582	109.335	109.087	108.84	108.592	108.345	108.097	107.85	107.603	107.355	107.108	106.86	106.613	106.366	106.118	105.871	105.623	105.376	105.128	104.881	104.634	104.386	104.139	103.891	103.644	103.396	103.149	103.075	103	102.926	102.852	102.778	102.703	102.629	102.555	102.481	102.406	102.332	102.258	102.183	102.109	102.035	101.961	101.886	101.812
	110.572	110.324	110.077	109.83	109.582	109.335	109.088	108.84	108.593	108.346	108.098	107.851	107.603	107.356	107.109	106.861	106.614	106.367	106.119	105.872	105.625	105.377	105.13	104.883	104.635	104.388	104.14	103.893	103.646	103.398	103.151	103.076	103.001	102.926	102.852	102.777	102.702	102.627	102.552	102.477	102.403	102.328	102.253	102.178	102.103	102.028	101.954	101.879	101.804
	110.572	110.324	110.077	109.83	109.583	109.335	109.088	108.841	108.593	108.346	108.099	107.852	107.604	107.357	107.11	106.862	106.615	106.368	106.121	105.873	105.626	105.379	105.131	104.884	104.637	104.389	104.142	103.895	103.648	103.4	103.153	103.078	103.002	102.927	102.851	102.776	102.701	102.625	102.55	102.474	102.399	102.324	102.248	102.173	102.097	102.022	101.946	101.871	101.796
	110.572	110.324	110.077	109.83	109.583	109.336	109.088	108.841	108.594	108.347	108.099	107.852	107.605	107.358	107.111	106.863	106.616	106.369	106.122	105.874	105.627	105.38	105.133	104.886	104.638	104.391	104.144	103.897	103.649	103.402	103.155	103.079	103.003	102.927	102.851	102.775	102.699	102.623	102.547	102.471	102.395	102.319	102.243	102.167	102.091	102.015	101.939	101.863	101.787
	110.572	110.325	110.077	109.83	109.583	109.336	109.089	108.842	108.594	108.347	108.1	107.853	107.606	107.359	107.112	106.864	106.617	106.37	106.123	105.876	105.629	105.381	105.134	104.887	104.64	104.393	104.146	103.898	103.651	103.404	103.157	103.08	103.004	102.927	102.851	102.774	102.698	102.621	102.545	102.468	102.392	102.315	102.239	102.162	102.085	102.009	101.932	101.856	101.779
	110.572	110.325	110.078	109.83	109.583	109.336	109.089	108.842	108.595	108.348	108.101	107.854	107.607	107.36	107.112	106.865	106.618	106.371	106.124	105.877	105.63	105.383	105.136	104.889	104.642	104.394	104.147	103.9	103.653	103.406	103.159	103.082	103.005	102.928	102.851	102.774	102.696	102.619	102.542	102.465	102.388	102.311	102.234	102.157	102.08	102.002	101.925	101.848	101.771
	110.572	110.325	110.078	109.831	109.584	109.337	109.09	108.843	108.596	108.349	108.101	107.854	107.607	107.36	107.113	106.866	106.619	106.372	106.125	105.878	105.631	105.384	105.137	104.89	104.643	104.396	104.149	103.902	103.655	103.408	103.161	103.083	103.006	102.928	102.85	102.773	102.695	102.617	102.54	102.462	102.384	102.307	102.229	102.151	102.074	101.996	101.918	101.841	101.763
	110.572	110.325	110.078	109.831	109.584	109.337	109.09	108.843	108.596	108.349	108.102	107.855	107.608	107.361	107.114	106.867	106.62	106.373	106.127	105.88	105.633	105.386	105.139	104.892	104.645	104.398	104.151	103.904	103.657	103.41	103.163	103.085	103.007	102.928	102.85	102.772	102.694	102.615	102.537	102.459	102.381	102.302	102.224	102.146	102.068	101.99	101.911	101.833	101.755
	110.572	110.325	110.078	109.831	109.584	109.337	109.09	108.843	108.597	108.35	108.103	107.856	107.609	107.362	107.115	106.868	106.621	106.375	106.128	105.881	105.634	105.387	105.14	104.893	104.646	104.399	104.153	103.906	103.659	103.412	103.165	103.086	103.007	102.929	102.85	102.771	102.692	102.613	102.535	102.456	102.377	102.298	102.219	102.141	102.062	101.983	101.904	101.825	101.747
	110.572	110.325	110.078	109.831	109.584	109.338	109.091	108.844	108.597	108.35	108.103	107.857	107.61	107.363	107.116	106.869	106.623	106.376	106.129	105.882	105.635	105.388	105.142	104.895	104.648	104.401	104.154	103.907	103.661	103.414	103.167	103.088	103.008	102.929	102.85	102.77	102.691	102.611	102.532	102.453	102.373	102.294	102.215	102.135	102.056	101.977	101.897	101.818	101.739
	110.572	110.325	110.078	109.831	109.585	109.338	109.091	108.844	108.598	108.351	108.104	107.857	107.611	107.364	107.117	106.87	106.624	106.377	106.13	105.883	105.637	105.39	105.143	104.896	104.65	104.403	104.156	103.909	103.663	103.416	103.169	103.089	103.009	102.929	102.849	102.769	102.689	102.61	102.53	102.45	102.37	102.29	102.21	102.13	102.05	101.97	101.89	101.81	101.73
	110.572	110.325	110.078	109.832	109.585	109.338	109.092	108.845	108.598	108.352	108.105	107.858	107.611	107.365	107.118	106.871	106.625	106.378	106.131	105.885	105.638	105.391	105.145	104.898	104.651	104.404	104.158	103.911	103.664	103.418	103.171	103.091	103.01	102.93	102.849	102.769	102.688	102.608	102.527	102.447	102.366	102.286	102.205	102.125	102.044	101.964	101.883	101.803	101.722
	110.572	110.325	110.078	109.832	109.585	109.339	109.092	108.845	108.599	108.352	108.105	107.859	107.612	107.366	107.119	106.872	106.626	106.379	106.132	105.886	105.639	105.393	105.146	104.899	104.653	104.406	104.16	103.913	103.666	103.42	103.173	103.092	103.011	102.93	102.849	102.768	102.687	102.606	102.525	102.444	102.362	102.281	102.2	102.119	102.038	101.957	101.876	101.795	101.714
	110.572	110.325	110.079	109.832	109.585	109.339	109.092	108.846	108.599	108.353	108.106	107.86	107.613	107.366	107.12	106.873	106.627	106.38	106.134	105.887	105.641	105.394	105.147	104.901	104.654	104.408	104.161	103.915	103.668	103.422	103.175	103.093	103.012	102.93	102.849	102.767	102.685	102.604	102.522	102.44	102.359	102.277	102.196	102.114	102.032	101.951	101.869	101.787	101.706
	110.572	110.325	110.079	109.832	109.586	109.339	109.093	108.846	108.6	108.353	108.107	107.86	107.614	107.367	107.121	106.874	106.628	106.381	106.135	105.888	105.642	105.395	105.149	104.902	104.656	104.409	104.163	103.916	103.67	103.424	103.177	103.095	103.013	102.93	102.848	102.766	102.684	102.602	102.52	102.437	102.355	102.273	102.191	102.109	102.026	101.944	101.862	101.78	101.698
	110.572	110.325	110.079	109.832	109.586	109.34	109.093	108.847	108.6	108.354	108.107	107.861	107.615	107.368	107.122	106.875	106.629	106.383	106.136	105.89	105.643	105.397	105.15	104.904	104.658	104.411	104.165	103.918	103.672	103.425	103.179	103.096	103.014	102.931	102.848	102.765	102.683	102.6	102.517	102.434	102.352	102.269	102.186	102.103	102.021	101.938	101.855	101.772	101.69
	110.572	110.325	110.079	109.833	109.586	109.34	109.094	108.847	108.601	108.355	108.108	107.862	107.615	107.369	107.123	106.876	106.63	106.384	106.137	105.891	105.645	105.398	105.152	104.906	104.659	104.413	104.166	103.92	103.674	103.427	103.181	103.098	103.014	102.931	102.848	102.764	102.681	102.598	102.514	102.431	102.348	102.265	102.181	102.098	102.015	101.931	101.848	101.765	101.681
	110.572	110.325	110.079	109.833	109.587	109.34	109.094	108.848	108.601	108.355	108.109	107.863	107.616	107.37	107.124	106.877	106.631	106.385	106.138	105.892	105.646	105.4	105.153	104.907	104.661	104.414	104.168	103.922	103.676	103.429	103.183	103.099	103.015	102.931	102.847	102.764	102.68	102.596	102.512	102.428	102.344	102.26	102.176	102.093	102.009	101.925	101.841	101.757	101.673
	110.572	110.325	110.079	109.833	109.587	109.341	109.094	108.848	108.602	108.356	108.109	107.863	107.617	107.371	107.125	106.878	106.632	106.386	106.14	105.893	105.647	105.401	105.155	104.909	104.662	104.416	104.17	103.924	103.677	103.431	103.185	103.101	103.016	102.932	102.847	102.763	102.678	102.594	102.509	102.425	102.341	102.256	102.172	102.087	102.003	101.918	101.834	101.749	101.665
	110.572	110.326	110.079	109.833	109.587	109.341	109.095	108.849	108.602	108.356	108.11	107.864	107.618	107.372	107.126	106.879	106.633	106.387	106.141	105.895	105.649	105.402	105.156	104.91	104.664	104.418	104.172	103.925	103.679	103.433	103.187	103.102	103.017	102.932	102.847	102.762	102.677	102.592	102.507	102.422	102.337	102.252	102.167	102.082	101.997	101.912	101.827	101.742	101.657
	110.572	110.326	110.08	109.833	109.587	109.341	109.095	108.849	108.603	108.357	108.111	107.865	107.619	107.373	107.126	106.88	106.634	106.388	106.142	105.896	105.65	105.404	105.158	104.912	104.666	104.419	104.173	103.927	103.681	103.435	103.189	103.103	103.018	102.932	102.847	102.761	102.676	102.59	102.504	102.419	102.333	102.248	102.162	102.077	101.991	101.905	101.82	101.734	101.649
	110.572	110.326	110.08	109.834	109.588	109.342	109.096	108.85	108.604	108.358	108.111	107.865	107.619	107.373	107.127	106.881	106.635	106.389	106.143	105.897	105.651	105.405	105.159	104.913	104.667	104.421	104.175	103.929	103.683	103.437	103.191	103.105	103.019	102.933	102.846	102.76	102.674	102.588	102.502	102.416	102.33	102.243	102.157	102.071	101.985	101.899	101.813	101.727	101.641
	110.572	110.326	110.08	109.834	109.588	109.342	109.096	108.85	108.604	108.358	108.112	107.866	107.62	107.374	107.128	106.882	106.636	106.39	106.144	105.899	105.653	105.407	105.161	104.915	104.669	104.423	104.177	103.931	103.685	103.439	103.193	103.106	103.02	102.933	102.846	102.759	102.673	102.586	102.499	102.413	102.326	102.239	102.153	102.066	101.979	101.892	101.806	101.719	101.632
	110.572	110.326	110.08	109.834	109.588	109.342	109.096	108.85	108.605	108.359	108.113	107.867	107.621	107.375	107.129	106.883	106.637	106.392	106.146	105.9	105.654	105.408	105.162	104.916	104.67	104.424	104.179	103.933	103.687	103.441	103.195	103.108	103.02	102.933	102.846	102.759	102.671	102.584	102.497	102.41	102.322	102.235	102.148	102.061	101.973	101.886	101.799	101.711	101.624
	110.572	110.326	110.08	109.834	109.588	109.343	109.097	108.851	108.605	108.359	108.113	107.868	107.622	107.376	107.13	106.884	106.639	106.393	106.147	105.901	105.655	105.409	105.164	104.918	104.672	104.426	104.18	103.934	103.689	103.443	103.197	103.109	103.021	102.934	102.846	102.758	102.67	102.582	102.494	102.407	102.319	102.231	102.143	102.055	101.967	101.88	101.792	101.704	101.616
	110.572	110.326	110.08	109.834	109.589	109.343	109.097	108.851	108.606	108.36	108.114	107.868	107.623	107.377	107.131	106.885	106.64	106.394	106.148	105.902	105.657	105.411	105.165	104.919	104.674	104.428	104.182	103.936	103.691	103.445	103.199	103.111	103.022	102.934	102.845	102.757	102.669	102.58	102.492	102.403	102.315	102.227	102.138	102.05	101.961	101.873	101.785	101.696	101.608
	110.572	110.326	110.08	109.835	109.589	109.343	109.098	108.852	108.606	108.361	108.115	107.869	107.623	107.378	107.132	106.886	106.641	106.395	106.149	105.904	105.658	105.412	105.167	104.921	104.675	104.429	104.184	103.938	103.692	103.447	103.201	103.112	103.023	102.934	102.845	102.756	102.667	102.578	102.489	102.4	102.311	102.222	102.133	102.045	101.956	101.867	101.778	101.689	101.6
	110.572	110.326	110.08	109.835	109.589	109.344	109.098	108.852	108.607	108.361	108.115	107.87	107.624	107.379	107.133	106.887	106.642	106.396	106.15	105.905	105.659	105.414	105.168	104.922	104.677	104.431	104.185	103.94	103.694	103.449	103.203	103.113	103.024	102.934	102.845	102.755	102.666	102.576	102.487	102.397	102.308	102.218	102.129	102.039	101.95	101.86	101.771	101.681	101.592
	110.572	110.326	110.081	109.835	109.589	109.344	109.098	108.853	108.607	108.362	108.116	107.871	107.625	107.379	107.134	106.888	106.643	106.397	106.152	105.906	105.661	105.415	105.169	104.924	104.678	104.433	104.187	103.942	103.696	103.451	103.205	103.115	103.025	102.935	102.845	102.755	102.664	102.574	102.484	102.394	102.304	102.214	102.124	102.034	101.944	101.854	101.764	101.673	101.583
	110.572	110.326	110.081	109.835	109.59	109.344	109.099	108.853	108.608	108.362	108.117	107.871	107.626	107.38	107.135	106.889	106.644	106.398	106.153	105.907	105.662	105.416	105.171	104.925	104.68	104.434	104.189	103.943	103.698	103.452	103.207	103.116	103.026	102.935	102.844	102.754	102.663	102.572	102.482	102.391	102.3	102.21	102.119	102.028	101.938	101.847	101.757	101.666	101.575
	110.572	110.326	110.081	109.835	109.59	109.345	109.099	108.854	108.608	108.363	108.117	107.872	107.627	107.381	107.136	106.89	106.645	106.4	106.154	105.909	105.663	105.418	105.172	104.927	104.682	104.436	104.191	103.945	103.7	103.454	103.209	103.118	103.027	102.935	102.844	102.753	102.662	102.57	102.479	102.388	102.297	102.206	102.114	102.023	101.932	101.841	101.749	101.658	101.567
	110.572	110.326	110.081	109.836	109.59	109.345	109.1	108.854	108.609	108.364	108.118	107.873	107.627	107.382	107.137	106.891	106.646	106.401	106.155	105.91	105.665	105.419	105.174	104.928	104.683	104.438	104.192	103.947	103.702	103.456	103.211	103.119	103.027	102.936	102.844	102.752	102.66	102.569	102.477	102.385	102.293	102.201	102.11	102.018	101.926	101.834	101.742	101.651	101.559
	110.572	110.326	110.081	109.836	109.591	109.345	109.1	108.855	108.609	108.364	108.119	107.874	107.628	107.383	107.138	106.892	106.647	106.402	106.156	105.911	105.666	105.421	105.175	104.93	104.685	104.439	104.194	103.949	103.704	103.458	103.213	103.121	103.028	102.936	102.844	102.751	102.659	102.567	102.474	102.382	102.29	102.197	102.105	102.012	101.92	101.828	101.735	101.643	101.551
	110.572	110.326	110.081	109.836	109.591	109.346	109.1	108.855	108.61	108.365	108.119	107.874	107.629	107.384	107.139	106.893	106.648	106.403	106.158	105.912	105.667	105.422	105.177	104.932	104.686	104.441	104.196	103.951	103.705	103.46	103.215	103.122	103.029	102.936	102.843	102.75	102.658	102.565	102.472	102.379	102.286	102.193	102.1	102.007	101.914	101.821	101.728	101.635	101.543
	110.572	110.327	110.081	109.836	109.591	109.346	109.101	108.856	108.61	108.365	108.12	107.875	107.63	107.385	107.14	106.894	106.649	106.404	106.159	105.914	105.669	105.423	105.178	104.933	104.688	104.443	104.198	103.952	103.707	103.462	103.217	103.124	103.03	102.937	102.843	102.75	102.656	102.563	102.469	102.376	102.282	102.189	102.095	102.002	101.908	101.815	101.721	101.628	101.534
	110.572	110.327	110.082	109.836	109.591	109.346	109.101	108.856	108.611	108.366	108.121	107.876	107.631	107.386	107.14	106.895	106.65	106.405	106.16	105.915	105.67	105.425	105.18	104.935	104.69	104.444	104.199	103.954	103.709	103.464	103.219	103.125	103.031	102.937	102.843	102.749	102.655	102.561	102.467	102.373	102.279	102.185	102.09	101.996	101.902	101.808	101.714	101.62	101.526
	110.572	110.327	110.082	109.837	109.592	109.347	109.102	108.857	108.612	108.367	108.121	107.876	107.631	107.386	107.141	106.896	106.651	106.406	106.161	105.916	105.671	105.426	105.181	104.936	104.691	104.446	104.201	103.956	103.711	103.466	103.221	103.126	103.032	102.937	102.843	102.748	102.653	102.559	102.464	102.37	102.275	102.18	102.086	101.991	101.896	101.802	101.707	101.613	101.518
	110.572	110.327	110.082	109.837	109.592	109.347	109.102	108.857	108.612	108.367	108.122	107.877	107.632	107.387	107.142	106.897	106.652	106.407	106.162	105.918	105.673	105.428	105.183	104.938	104.693	104.448	104.203	103.958	103.713	103.468	103.223	103.128	103.033	102.937	102.842	102.747	102.652	102.557	102.462	102.366	102.271	102.176	102.081	101.986	101.891	101.795	101.7	101.605	101.51
	110.572	110.327	110.082	109.837	109.592	109.347	109.102	108.857	108.613	108.368	108.123	107.878	107.633	107.388	107.143	106.898	106.653	106.409	106.164	105.919	105.674	105.429	105.184	104.939	104.694	104.449	104.205	103.96	103.715	103.47	103.225	103.129	103.034	102.938	102.842	102.746	102.651	102.555	102.459	102.363	102.268	102.172	102.076	101.98	101.885	101.789	101.693	101.597	101.502
	110.572	110.327	110.082	109.837	109.592	109.348	109.103	108.858	108.613	108.368	108.123	107.879	107.634	107.389	107.144	106.899	106.655	106.41	106.165	105.92	105.675	105.43	105.186	104.941	104.696	104.451	104.206	103.961	103.717	103.472	103.227	103.131	103.034	102.938	102.842	102.745	102.649	102.553	102.457	102.36	102.264	102.168	102.071	101.975	101.879	101.782	101.686	101.59	101.494
	110.572	110.327	110.082	109.837	109.593	109.348	109.103	108.858	108.614	108.369	108.124	107.879	107.635	107.39	107.145	106.9	106.656	106.411	106.166	105.921	105.677	105.432	105.187	104.942	104.698	104.453	104.208	103.963	103.718	103.474	103.229	103.132	103.035	102.938	102.842	102.745	102.648	102.551	102.454	102.357	102.26	102.163	102.067	101.97	101.873	101.776	101.679	101.582	101.485
	110.572	110.327	110.082	109.838	109.593	109.348	109.104	108.859	108.614	108.369	108.125	107.88	107.635	107.391	107.146	106.901	106.657	106.412	106.167	105.923	105.678	105.433	105.189	104.944	104.699	104.454	104.21	103.965	103.72	103.476	103.231	103.134	103.036	102.939	102.841	102.744	102.646	102.549	102.452	102.354	102.257	102.159	102.062	101.964	101.867	101.77	101.672	101.575	101.477
	110.572	110.327	110.082	109.838	109.593	109.349	109.104	108.859	108.615	108.37	108.125	107.881	107.636	107.392	107.147	106.902	106.658	106.413	106.168	105.924	105.679	105.435	105.19	104.945	104.701	104.456	104.211	103.967	103.722	103.478	103.233	103.135	103.037	102.939	102.841	102.743	102.645	102.547	102.449	102.351	102.253	102.155	102.057	101.959	101.861	101.763	101.665	101.567	101.469
	110.572	110.327	110.083	109.838	109.593	109.349	109.104	108.86	108.615	108.371	108.126	107.882	107.637	107.392	107.148	106.903	106.659	106.414	106.17	105.925	105.681	105.436	105.191	104.947	104.702	104.458	104.213	103.969	103.724	103.48	103.235	103.136	103.038	102.939	102.841	102.742	102.644	102.545	102.447	102.348	102.249	102.151	102.052	101.954	101.855	101.757	101.658	101.559	101.461
	110.572	110.327	110.083	109.838	109.594	109.349	109.105	108.86	108.616	108.371	108.127	107.882	107.638	107.393	107.149	106.904	106.66	106.415	106.171	105.926	105.682	105.437	105.193	104.948	104.704	104.459	104.215	103.97	103.726	103.481	103.237	103.138	103.039	102.94	102.84	102.741	102.642	102.543	102.444	102.345	102.246	102.147	102.047	101.948	101.849	101.75	101.651	101.552	101.453
	110.572	110.327	110.083	109.838	109.594	109.35	109.105	108.861	108.616	108.372	108.127	107.883	107.639	107.394	107.15	106.905	106.661	106.416	106.172	105.928	105.683	105.439	105.194	104.95	104.706	104.461	104.217	103.972	103.728	103.483	103.239	103.139	103.04	102.94	102.84	102.741	102.641	102.541	102.441	102.342	102.242	102.142	102.043	101.943	101.843	101.744	101.644	101.544	101.445
	110.572	110.327	110.083	109.839	109.594	109.35	109.106	108.861	108.617	108.372	108.128	107.884	107.639	107.395	107.151	106.906	106.662	106.418	106.173	105.929	105.685	105.44	105.196	104.951	104.707	104.463	104.218	103.974	103.73	103.485	103.241	103.141	103.04	102.94	102.84	102.74	102.639	102.539	102.439	102.339	102.238	102.138	102.038	101.938	101.837	101.737	101.637	101.537	101.436
	110.486	110.244	110.001	109.758	109.516	109.273	109.031	108.788	108.546	108.303	108.061	107.818	107.576	107.333	107.091	106.848	106.606	106.363	106.121	105.878	105.636	105.393	105.151	104.908	104.666	104.423	104.181	103.938	103.696	103.453	103.211	103.111	103.012	102.912	102.813	102.713	102.614	102.514	102.415	102.315	102.216	102.116	102.017	101.917	101.818	101.718	101.619	101.519	101.42
	110.4	110.16	109.919	109.678	109.438	109.197	108.956	108.716	108.475	108.234	107.994	107.753	107.512	107.272	107.031	106.79	106.55	106.309	106.068	105.828	105.587	105.346	105.106	104.865	104.624	104.384	104.143	103.902	103.662	103.421	103.18	103.082	102.983	102.884	102.785	102.687	102.588	102.489	102.39	102.292	102.193	102.094	101.996	101.897	101.798	101.699	101.601	101.502	101.403
	110.315	110.076	109.837	109.598	109.359	109.121	108.882	108.643	108.404	108.165	107.926	107.688	107.449	107.21	106.971	106.732	106.493	106.255	106.016	105.777	105.538	105.299	105.061	104.822	104.583	104.344	104.105	103.866	103.628	103.389	103.15	103.052	102.954	102.856	102.758	102.66	102.562	102.464	102.366	102.268	102.17	102.072	101.974	101.876	101.778	101.68	101.583	101.485	101.387
	110.229	109.992	109.755	109.518	109.281	109.044	108.807	108.57	108.333	108.096	107.859	107.622	107.385	107.148	106.911	106.674	106.437	106.2	105.963	105.726	105.489	105.252	105.015	104.778	104.541	104.304	104.067	103.831	103.594	103.357	103.12	103.022	102.925	102.828	102.731	102.634	102.536	102.439	102.342	102.245	102.148	102.05	101.953	101.856	101.759	101.662	101.564	101.467	101.37
	110.143	109.908	109.673	109.438	109.203	108.968	108.732	108.497	108.262	108.027	107.792	107.557	107.322	107.087	106.851	106.616	106.381	106.146	105.911	105.676	105.441	105.205	104.97	104.735	104.5	104.265	104.03	103.795	103.559	103.324	103.089	102.993	102.896	102.8	102.703	102.607	102.511	102.414	102.318	102.221	102.125	102.028	101.932	101.836	101.739	101.643	101.546	101.45	101.353
	110.058	109.824	109.591	109.358	109.124	108.891	108.658	108.425	108.191	107.958	107.725	107.491	107.258	107.025	106.792	106.558	106.325	106.092	105.858	105.625	105.392	105.158	104.925	104.692	104.459	104.225	103.992	103.759	103.525	103.292	103.059	102.963	102.868	102.772	102.676	102.581	102.485	102.389	102.294	102.198	102.102	102.006	101.911	101.815	101.719	101.624	101.528	101.432	101.337
	109.972	109.74	109.509	109.278	109.046	108.815	108.583	108.352	108.12	107.889	107.657	107.426	107.195	106.963	106.732	106.5	106.269	106.037	105.806	105.574	105.343	105.112	104.88	104.649	104.417	104.186	103.954	103.723	103.491	103.26	103.029	102.934	102.839	102.744	102.649	102.554	102.459	102.364	102.269	102.174	102.079	101.985	101.89	101.795	101.7	101.605	101.51	101.415	101.32
	109.886	109.657	109.427	109.197	108.968	108.738	108.509	108.279	108.049	107.82	107.59	107.361	107.131	106.901	106.672	106.442	106.213	105.983	105.753	105.524	105.294	105.065	104.835	104.605	104.376	104.146	103.917	103.687	103.457	103.228	102.998	102.904	102.81	102.716	102.622	102.527	102.433	102.339	102.245	102.151	102.057	101.963	101.868	101.774	101.68	101.586	101.492	101.398	101.304
	109.801	109.573	109.345	109.117	108.89	108.662	108.434	108.206	107.979	107.751	107.523	107.295	107.067	106.84	106.612	106.384	106.156	105.929	105.701	105.473	105.245	105.018	104.79	104.562	104.334	104.107	103.879	103.651	103.423	103.196	102.968	102.874	102.781	102.688	102.594	102.501	102.408	102.314	102.221	102.127	102.034	101.941	101.847	101.754	101.661	101.567	101.474	101.38	101.287
	109.715	109.489	109.263	109.037	108.811	108.585	108.359	108.133	107.908	107.682	107.456	107.23	107.004	106.778	106.552	106.326	106.1	105.874	105.648	105.423	105.197	104.971	104.745	104.519	104.293	104.067	103.841	103.615	103.389	103.163	102.937	102.845	102.752	102.66	102.567	102.474	102.382	102.289	102.197	102.104	102.011	101.919	101.826	101.733	101.641	101.548	101.456	101.363	101.27
	109.629	109.405	109.181	108.957	108.733	108.509	108.285	108.061	107.837	107.613	107.389	107.164	106.94	106.716	106.492	106.268	106.044	105.82	105.596	105.372	105.148	104.924	104.7	104.476	104.252	104.027	103.803	103.579	103.355	103.131	102.907	102.815	102.723	102.632	102.54	102.448	102.356	102.264	102.172	102.08	101.989	101.897	101.805	101.713	101.621	101.529	101.437	101.346	101.254
	109.544	109.321	109.099	108.877	108.655	108.432	108.21	107.988	107.766	107.544	107.321	107.099	106.877	106.655	106.432	106.21	105.988	105.766	105.543	105.321	105.099	104.877	104.655	104.432	104.21	103.988	103.766	103.543	103.321	103.099	102.877	102.786	102.695	102.604	102.512	102.421	102.33	102.239	102.148	102.057	101.966	101.875	101.784	101.693	101.602	101.51	101.419	101.328	101.237
	109.458	109.237	109.017	108.797	108.576	108.356	108.136	107.915	107.695	107.474	107.254	107.034	106.813	106.593	106.373	106.152	105.932	105.711	105.491	105.271	105.05	104.83	104.609	104.389	104.169	103.948	103.728	103.508	103.287	103.067	102.846	102.756	102.666	102.575	102.485	102.395	102.304	102.214	102.124	102.033	101.943	101.853	101.763	101.672	101.582	101.492	101.401	101.311	101.221
	109.372	109.154	108.935	108.717	108.498	108.279	108.061	107.842	107.624	107.405	107.187	106.968	106.75	106.531	106.313	106.094	105.876	105.657	105.439	105.22	105.001	104.783	104.564	104.346	104.127	103.909	103.69	103.472	103.253	103.035	102.816	102.727	102.637	102.547	102.458	102.368	102.279	102.189	102.1	102.01	101.92	101.831	101.741	101.652	101.562	101.473	101.383	101.294	101.204
	109.286	109.07	108.853	108.636	108.42	108.203	107.986	107.77	107.553	107.336	107.12	106.903	106.686	106.469	106.253	106.036	105.819	105.603	105.386	105.169	104.953	104.736	104.519	104.303	104.086	103.869	103.652	103.436	103.219	103.002	102.786	102.697	102.608	102.519	102.431	102.342	102.253	102.164	102.075	101.987	101.898	101.809	101.72	101.631	101.543	101.454	101.365	101.276	101.187
	109.201	108.986	108.771	108.556	108.341	108.127	107.912	107.697	107.482	107.267	107.052	106.837	106.623	106.408	106.193	105.978	105.763	105.548	105.334	105.119	104.904	104.689	104.474	104.259	104.044	103.83	103.615	103.4	103.185	102.97	102.755	102.667	102.579	102.491	102.403	102.315	102.227	102.139	102.051	101.963	101.875	101.787	101.699	101.611	101.523	101.435	101.347	101.259	101.171
	109.115	108.902	108.689	108.476	108.263	108.05	107.837	107.624	107.411	107.198	106.985	106.772	106.559	106.346	106.133	105.92	105.707	105.494	105.281	105.068	104.855	104.642	104.429	104.216	104.003	103.79	103.577	103.364	103.151	102.938	102.725	102.638	102.55	102.463	102.376	102.289	102.201	102.114	102.027	101.94	101.852	101.765	101.678	101.591	101.503	101.416	101.329	101.241	101.154
	109.029	108.818	108.607	108.396	108.185	107.974	107.762	107.551	107.34	107.129	106.918	106.707	106.496	106.284	106.073	105.862	105.651	105.44	105.229	105.017	104.806	104.595	104.384	104.173	103.962	103.75	103.539	103.328	103.117	102.906	102.695	102.608	102.522	102.435	102.349	102.262	102.176	102.089	102.003	101.916	101.83	101.743	101.657	101.57	101.484	101.397	101.311	101.224	101.138
	108.944	108.734	108.525	108.316	108.106	107.897	107.688	107.479	107.269	107.06	106.851	106.641	106.432	106.223	106.013	105.804	105.595	105.385	105.176	104.967	104.757	104.548	104.339	104.13	103.92	103.711	103.502	103.292	103.083	102.874	102.664	102.579	102.493	102.407	102.321	102.236	102.15	102.064	101.978	101.893	101.807	101.721	101.635	101.55	101.464	101.378	101.292	101.207	101.121
	108.858	108.651	108.443	108.236	108.028	107.821	107.613	107.406	107.198	106.991	106.783	106.576	106.368	106.161	105.953	105.746	105.539	105.331	105.124	104.916	104.709	104.501	104.294	104.086	103.879	103.671	103.464	103.256	103.049	102.841	102.634	102.549	102.464	102.379	102.294	102.209	102.124	102.039	101.954	101.869	101.784	101.699	101.614	101.529	101.444	101.359	101.274	101.189	101.104
	108.772	108.567	108.361	108.156	107.95	107.744	107.539	107.333	107.127	106.922	106.716	106.511	106.305	106.099	105.894	105.688	105.482	105.277	105.071	104.866	104.66	104.454	104.249	104.043	103.837	103.632	103.426	103.221	103.015	102.809	102.604	102.519	102.435	102.351	102.267	102.183	102.098	102.014	101.93	101.846	101.761	101.677	101.593	101.509	101.425	101.34	101.256	101.172	101.088
	108.687	108.483	108.279	108.075	107.872	107.668	107.464	107.26	107.056	106.853	106.649	106.445	106.241	106.038	105.834	105.63	105.426	105.222	105.019	104.815	104.611	104.407	104.204	104	103.796	103.592	103.388	103.185	102.981	102.777	102.573	102.49	102.406	102.323	102.239	102.156	102.073	101.989	101.906	101.822	101.739	101.655	101.572	101.488	101.405	101.321	101.238	101.155	101.071
	108.601	108.399	108.197	107.995	107.793	107.591	107.389	107.187	106.986	106.784	106.582	106.38	106.178	105.976	105.774	105.572	105.37	105.168	104.966	104.764	104.562	104.36	104.158	103.956	103.755	103.553	103.351	103.149	102.947	102.745	102.543	102.46	102.378	102.295	102.212	102.129	102.047	101.964	101.881	101.799	101.716	101.633	101.551	101.468	101.385	101.303	101.22	101.137	101.055
	108.515	108.315	108.115	107.915	107.715	107.515	107.315	107.115	106.915	106.715	106.514	106.314	106.114	105.914	105.714	105.514	105.314	105.114	104.914	104.714	104.513	104.313	104.113	103.913	103.713	103.513	103.313	103.113	102.913	102.713	102.513	102.431	102.349	102.267	102.185	102.103	102.021	101.939	101.857	101.775	101.693	101.611	101.529	101.448	101.366	101.284	101.202	101.12	101.038
	108.43	108.231	108.033	107.835	107.637	107.438	107.24	107.042	106.844	106.645	106.447	106.249	106.051	105.852	105.654	105.456	105.258	105.059	104.861	104.663	104.465	104.266	104.068	103.87	103.672	103.473	103.275	103.077	102.879	102.68	102.482	102.401	102.32	102.239	102.158	102.076	101.995	101.914	101.833	101.752	101.671	101.589	101.508	101.427	101.346	101.265	101.184	101.102	101.021
	108.344	108.148	107.951	107.755	107.558	107.362	107.166	106.969	106.773	106.576	106.38	106.184	105.987	105.791	105.594	105.398	105.202	105.005	104.809	104.612	104.416	104.22	104.023	103.827	103.63	103.434	103.237	103.041	102.845	102.648	102.452	102.371	102.291	102.211	102.13	102.05	101.969	101.889	101.809	101.728	101.648	101.567	101.487	101.407	101.326	101.246	101.166	101.085	101.005
	108.258	108.064	107.869	107.675	107.48	107.285	107.091	106.896	106.702	106.507	106.313	106.118	105.924	105.729	105.534	105.34	105.145	104.951	104.756	104.562	104.367	104.173	103.978	103.783	103.589	103.394	103.2	103.005	102.811	102.616	102.422	102.342	102.262	102.183	102.103	102.023	101.944	101.864	101.784	101.705	101.625	101.546	101.466	101.386	101.307	101.227	101.147	101.068	100.988
	108.173	107.98	107.787	107.594	107.402	107.209	107.016	106.824	106.631	106.438	106.245	106.053	105.86	105.667	105.475	105.282	105.089	104.896	104.704	104.511	104.318	104.126	103.933	103.74	103.547	103.355	103.162	102.969	102.777	102.584	102.391	102.312	102.233	102.155	102.076	101.997	101.918	101.839	101.76	101.681	101.602	101.524	101.445	101.366	101.287	101.208	101.129	101.05	100.972
	108.087	107.896	107.705	107.514	107.323	107.133	106.942	106.751	106.56	106.369	106.178	105.987	105.796	105.606	105.415	105.224	105.033	104.842	104.651	104.46	104.27	104.079	103.888	103.697	103.506	103.315	103.124	102.933	102.743	102.552	102.361	102.283	102.205	102.127	102.048	101.97	101.892	101.814	101.736	101.658	101.58	101.502	101.424	101.345	101.267	101.189	101.111	101.033	100.955
	108.001	107.812	107.623	107.434	107.245	107.056	106.867	106.678	106.489	106.3	106.111	105.922	105.733	105.544	105.355	105.166	104.977	104.788	104.599	104.41	104.221	104.032	103.843	103.654	103.465	103.276	103.087	102.898	102.709	102.52	102.33	102.253	102.176	102.098	102.021	101.944	101.866	101.789	101.712	101.634	101.557	101.48	101.402	101.325	101.248	101.17	101.093	101.016	100.938
	107.916	107.728	107.541	107.354	107.167	106.98	106.792	106.605	106.418	106.231	106.044	105.857	105.669	105.482	105.295	105.108	104.921	104.733	104.546	104.359	104.172	103.985	103.798	103.61	103.423	103.236	103.049	102.862	102.674	102.487	102.3	102.224	102.147	102.07	101.994	101.917	101.841	101.764	101.687	101.611	101.534	101.458	101.381	101.305	101.228	101.151	101.075	100.998	100.922
	107.83	107.645	107.459	107.274	107.089	106.903	106.718	106.533	106.347	106.162	105.977	105.791	105.606	105.421	105.235	105.05	104.864	104.679	104.494	104.308	104.123	103.938	103.752	103.567	103.382	103.196	103.011	102.826	102.64	102.455	102.27	102.194	102.118	102.042	101.967	101.891	101.815	101.739	101.663	101.587	101.512	101.436	101.36	101.284	101.208	101.133	101.057	100.981	100.905
	107.744	107.561	107.377	107.194	107.01	106.827	106.643	106.46	106.276	106.093	105.909	105.726	105.542	105.359	105.175	104.992	104.808	104.625	104.441	104.258	104.074	103.891	103.707	103.524	103.34	103.157	102.973	102.79	102.606	102.423	102.239	102.164	102.089	102.014	101.939	101.864	101.789	101.714	101.639	101.564	101.489	101.414	101.339	101.264	101.189	101.114	101.039	100.964	100.888
	107.659	107.477	107.295	107.114	106.932	106.75	106.569	106.387	106.205	106.024	105.842	105.66	105.479	105.297	105.115	104.934	104.752	104.57	104.389	104.207	104.026	103.844	103.662	103.481	103.299	103.117	102.936	102.754	102.572	102.391	102.209	102.135	102.06	101.986	101.912	101.838	101.763	101.689	101.615	101.54	101.466	101.392	101.318	101.243	101.169	101.095	101.02	100.946	100.872
	107.573	107.393	107.213	107.033	106.854	106.674	106.494	106.314	106.134	105.955	105.775	105.595	105.415	105.235	105.056	104.876	104.696	104.516	104.336	104.157	103.977	103.797	103.617	103.437	103.258	103.078	102.898	102.718	102.538	102.359	102.179	102.105	102.032	101.958	101.885	101.811	101.738	101.664	101.591	101.517	101.443	101.37	101.296	101.223	101.149	101.076	101.002	100.929	100.855
	107.487	107.309	107.131	106.953	106.775	106.597	106.419	106.241	106.063	105.886	105.708	105.53	105.352	105.174	104.996	104.818	104.64	104.462	104.284	104.106	103.928	103.75	103.572	103.394	103.216	103.038	102.86	102.682	102.504	102.326	102.148	102.076	102.003	101.93	101.857	101.785	101.712	101.639	101.566	101.494	101.421	101.348	101.275	101.202	101.13	101.057	100.984	100.911	100.839
	107.401	107.225	107.049	106.873	106.697	106.521	106.345	106.169	105.993	105.816	105.64	105.464	105.288	105.112	104.936	104.76	104.584	104.408	104.231	104.055	103.879	103.703	103.527	103.351	103.175	102.999	102.822	102.646	102.47	102.294	102.118	102.046	101.974	101.902	101.83	101.758	101.686	101.614	101.542	101.47	101.398	101.326	101.254	101.182	101.11	101.038	100.966	100.894	100.822
	107.316	107.142	106.967	106.793	106.619	106.444	106.27	106.096	105.922	105.747	105.573	105.399	105.225	105.05	104.876	104.702	104.527	104.353	104.179	104.005	103.83	103.656	103.482	103.308	103.133	102.959	102.785	102.61	102.436	102.262	102.088	102.016	101.945	101.874	101.803	101.732	101.66	101.589	101.518	101.447	101.375	101.304	101.233	101.162	101.09	101.019	100.948	100.877	100.805
	107.23	107.058	106.885	106.713	106.54	106.368	106.196	106.023	105.851	105.678	105.506	105.333	105.161	104.989	104.816	104.644	104.471	104.299	104.126	103.954	103.782	103.609	103.437	103.264	103.092	102.919	102.747	102.575	102.402	102.23	102.057	101.987	101.916	101.846	101.775	101.705	101.635	101.564	101.494	101.423	101.353	101.282	101.212	101.141	101.071	101	100.93	100.859	100.789
	107.144	106.974	106.803	106.633	106.462	106.292	106.121	105.95	105.78	105.609	105.439	105.268	105.097	104.927	104.756	104.586	104.415	104.245	104.074	103.903	103.733	103.562	103.392	103.221	103.05	102.88	102.709	102.539	102.368	102.198	102.027	101.957	101.888	101.818	101.748	101.678	101.609	101.539	101.469	101.4	101.33	101.26	101.19	101.121	101.051	100.981	100.912	100.842	100.772
	107.059	106.89	106.721	106.553	106.384	106.215	106.046	105.878	105.709	105.54	105.371	105.203	105.034	104.865	104.696	104.528	104.359	104.19	104.021	103.853	103.684	103.515	103.347	103.178	103.009	102.84	102.672	102.503	102.334	102.165	101.997	101.928	101.859	101.79	101.721	101.652	101.583	101.514	101.445	101.376	101.307	101.238	101.169	101.1	101.031	100.962	100.894	100.825	100.756
	106.973	106.806	106.639	106.472	106.305	106.139	105.972	105.805	105.638	105.471	105.304	105.137	104.97	104.803	104.637	104.47	104.303	104.136	103.969	103.802	103.635	103.468	103.301	103.135	102.968	102.801	102.634	102.467	102.3	102.133	101.966	101.898	101.83	101.762	101.694	101.625	101.557	101.489	101.421	101.353	101.284	101.216	101.148	101.08	101.012	100.944	100.875	100.807	100.739
	106.887	106.722	106.557	106.392	106.227	106.062	105.897	105.732	105.567	105.402	105.237	105.072	104.907	104.742	104.577	104.412	104.247	104.082	103.917	103.751	103.586	103.421	103.256	103.091	102.926	102.761	102.596	102.431	102.266	102.101	101.936	101.869	101.801	101.734	101.666	101.599	101.531	101.464	101.397	101.329	101.262	101.194	101.127	101.06	100.992	100.925	100.857	100.79	100.722
	106.802	106.638	106.475	106.312	106.149	105.986	105.822	105.659	105.496	105.333	105.17	105.006	104.843	104.68	104.517	104.354	104.19	104.027	103.864	103.701	103.538	103.374	103.211	103.048	102.885	102.722	102.558	102.395	102.232	102.069	101.906	101.839	101.772	101.706	101.639	101.572	101.506	101.439	101.372	101.306	101.239	101.172	101.106	101.039	100.972	100.906	100.839	100.772	100.706
	106.716	106.555	106.393	106.232	106.071	105.909	105.748	105.586	105.425	105.264	105.102	104.941	104.78	104.618	104.457	104.296	104.134	103.973	103.812	103.65	103.489	103.327	103.166	103.005	102.843	102.682	102.521	102.359	102.198	102.037	101.875	101.809	101.743	101.678	101.612	101.546	101.48	101.414	101.348	101.282	101.216	101.15	101.085	101.019	100.953	100.887	100.821	100.755	100.689
	106.63	106.471	106.311	106.152	105.992	105.833	105.673	105.514	105.354	105.195	105.035	104.876	104.716	104.557	104.397	104.238	104.078	103.919	103.759	103.6	103.44	103.281	103.121	102.961	102.802	102.642	102.483	102.323	102.164	102.004	101.845	101.78	101.715	101.65	101.584	101.519	101.454	101.389	101.324	101.259	101.194	101.128	101.063	100.998	100.933	100.868	100.803	100.738	100.673
	106.545	106.387	106.229	106.072	105.914	105.756	105.599	105.441	105.283	105.126	104.968	104.81	104.653	104.495	104.337	104.18	104.022	103.864	103.707	103.549	103.391	103.234	103.076	102.918	102.761	102.603	102.445	102.288	102.13	101.972	101.815	101.75	101.686	101.621	101.557	101.493	101.428	101.364	101.3	101.235	101.171	101.107	101.042	100.978	100.913	100.849	100.785	100.72	100.656
	106.459	106.303	106.147	105.991	105.836	105.68	105.524	105.368	105.212	105.057	104.901	104.745	104.589	104.433	104.277	104.122	103.966	103.81	103.654	103.498	103.342	103.187	103.031	102.875	102.719	102.563	102.407	102.252	102.096	101.94	101.784	101.721	101.657	101.593	101.53	101.466	101.403	101.339	101.275	101.212	101.148	101.085	101.021	100.957	100.894	100.83	100.767	100.703	100.639
	106.373	106.219	106.065	105.911	105.757	105.603	105.449	105.295	105.141	104.987	104.833	104.679	104.525	104.372	104.218	104.064	103.91	103.756	103.602	103.448	103.294	103.14	102.986	102.832	102.678	102.524	102.37	102.216	102.062	101.908	101.754	101.691	101.628	101.565	101.502	101.44	101.377	101.314	101.251	101.188	101.125	101.063	101	100.937	100.874	100.811	100.748	100.686	100.623
	106.288	106.135	105.983	105.831	105.679	105.527	105.375	105.223	105.07	104.918	104.766	104.614	104.462	104.31	104.158	104.006	103.853	103.701	103.549	103.397	103.245	103.093	102.941	102.788	102.636	102.484	102.332	102.18	102.028	101.876	101.723	101.661	101.599	101.537	101.475	101.413	101.351	101.289	101.227	101.165	101.103	101.041	100.979	100.917	100.854	100.792	100.73	100.668	100.606
	106.31	106.158	106.006	105.854	105.702	105.55	105.398	105.246	105.094	104.942	104.79	104.638	104.486	104.334	104.182	104.03	103.878	103.726	103.574	103.422	103.27	103.118	102.966	102.814	102.662	102.51	102.358	102.206	102.054	101.902	101.75	101.686	101.623	101.559	101.496	101.433	101.369	101.306	101.242	101.179	101.116	101.052	100.989	100.925	100.862	100.799	100.735	100.672	100.608
	106.332	106.18	106.028	105.876	105.725	105.573	105.421	105.269	105.117	104.965	104.813	104.661	104.51	104.358	104.206	104.054	103.902	103.75	103.598	103.446	103.295	103.143	102.991	102.839	102.687	102.535	102.383	102.231	102.08	101.928	101.776	101.711	101.646	101.582	101.517	101.452	101.387	101.323	101.258	101.193	101.129	101.064	100.999	100.934	100.87	100.805	100.74	100.675	100.611
	106.354	106.203	106.051	105.899	105.747	105.596	105.444	105.292	105.14	104.989	104.837	104.685	104.533	104.382	104.23	104.078	103.926	103.775	103.623	103.471	103.319	103.168	103.016	102.864	102.712	102.561	102.409	102.257	102.105	101.954	101.802	101.736	101.67	101.604	101.538	101.472	101.406	101.34	101.274	101.207	101.141	101.075	101.009	100.943	100.877	100.811	100.745	100.679	100.613
	106.377	106.225	106.073	105.922	105.77	105.619	105.467	105.315	105.164	105.012	104.86	104.709	104.557	104.406	104.254	104.102	103.951	103.799	103.648	103.496	103.344	103.193	103.041	102.889	102.738	102.586	102.435	102.283	102.131	101.98	101.828	101.761	101.693	101.626	101.559	101.491	101.424	101.356	101.289	101.222	101.154	101.087	101.02	100.952	100.885	100.817	100.75	100.683	100.615
	106.399	106.247	106.096	105.944	105.793	105.641	105.49	105.338	105.187	105.036	104.884	104.733	104.581	104.43	104.278	104.127	103.975	103.824	103.672	103.521	103.369	103.218	103.066	102.915	102.763	102.612	102.46	102.309	102.157	102.006	101.854	101.786	101.717	101.648	101.579	101.511	101.442	101.373	101.305	101.236	101.167	101.098	101.03	100.961	100.892	100.824	100.755	100.686	100.617
	106.421	106.27	106.118	105.967	105.816	105.664	105.513	105.362	105.21	105.059	104.908	104.756	104.605	104.454	104.302	104.151	103.999	103.848	103.697	103.545	103.394	103.243	103.091	102.94	102.789	102.637	102.486	102.335	102.183	102.032	101.881	101.81	101.74	101.67	101.6	101.53	101.46	101.39	101.32	101.25	101.18	101.11	101.04	100.97	100.9	100.83	100.76	100.69	100.62
	106.443	106.292	106.141	105.99	105.838	105.687	105.536	105.385	105.234	105.082	104.931	104.78	104.629	104.477	104.326	104.175	104.024	103.873	103.721	103.57	103.419	103.268	103.116	102.965	102.814	102.663	102.512	102.36	102.209	102.058	101.907	101.835	101.764	101.693	101.621	101.55	101.478	101.407	101.336	101.264	101.193	101.122	101.05	100.979	100.907	100.836	100.765	100.693	100.622
	106.466	106.315	106.163	106.012	105.861	105.71	105.559	105.408	105.257	105.106	104.955	104.804	104.653	104.501	104.35	104.199	104.048	103.897	103.746	103.595	103.444	103.293	103.142	102.991	102.839	102.688	102.537	102.386	102.235	102.084	101.933	101.86	101.787	101.715	101.642	101.569	101.497	101.424	101.351	101.279	101.206	101.133	101.06	100.988	100.915	100.842	100.77	100.697	100.624
	106.488	106.337	106.186	106.035	105.884	105.733	105.582	105.431	105.28	105.129	104.978	104.827	104.676	104.525	104.374	104.223	104.072	103.922	103.771	103.62	103.469	103.318	103.167	103.016	102.865	102.714	102.563	102.412	102.261	102.11	101.959	101.885	101.811	101.737	101.663	101.589	101.515	101.441	101.367	101.293	101.219	101.145	101.071	100.997	100.923	100.848	100.774	100.7	100.626
	106.51	106.359	106.208	106.058	105.907	105.756	105.605	105.454	105.303	105.153	105.002	104.851	104.7	104.549	104.399	104.248	104.097	103.946	103.795	103.644	103.494	103.343	103.192	103.041	102.89	102.739	102.589	102.438	102.287	102.136	101.985	101.91	101.834	101.759	101.684	101.608	101.533	101.458	101.382	101.307	101.232	101.156	101.081	101.005	100.93	100.855	100.779	100.704	100.629
	106.532	106.382	106.231	106.08	105.93	105.779	105.628	105.477	105.327	105.176	105.025	104.875	104.724	104.573	104.423	104.272	104.121	103.97	103.82	103.669	103.518	103.368	103.217	103.066	102.916	102.765	102.614	102.463	102.313	102.162	102.011	101.935	101.858	101.781	101.705	101.628	101.551	101.475	101.398	101.321	101.244	101.168	101.091	101.014	100.938	100.861	100.784	100.708	100.631
	106.555	106.404	106.254	106.103	105.952	105.802	105.651	105.501	105.35	105.2	105.049	104.898	104.748	104.597	104.447	104.296	104.146	103.995	103.844	103.694	103.543	103.393	103.242	103.092	102.941	102.79	102.64	102.489	102.339	102.188	102.038	101.96	101.882	101.803	101.725	101.647	101.569	101.491	101.413	101.335	101.257	101.179	101.101	101.023	100.945	100.867	100.789	100.711	100.633
	106.577	106.426	106.276	106.126	105.975	105.825	105.674	105.524	105.373	105.223	105.073	104.922	104.772	104.621	104.471	104.32	104.17	104.019	103.869	103.719	103.568	103.418	103.267	103.117	102.966	102.816	102.665	102.515	102.365	102.214	102.064	101.984	101.905	101.826	101.746	101.667	101.588	101.508	101.429	101.35	101.27	101.191	101.111	101.032	100.953	100.873	100.794	100.715	100.635
	106.599	106.449	106.299	106.148	105.998	105.848	105.697	105.547	105.397	105.246	105.096	104.946	104.795	104.645	104.495	104.345	104.194	104.044	103.894	103.743	103.593	103.443	103.292	103.142	102.992	102.841	102.691	102.541	102.391	102.24	102.09	102.009	101.929	101.848	101.767	101.686	101.606	101.525	101.444	101.364	101.283	101.202	101.122	101.041	100.96	100.88	100.799	100.718	100.638
	106.621	106.471	106.321	106.171	106.021	105.871	105.72	105.57	105.42	105.27	105.12	104.969	104.819	104.669	104.519	104.369	104.219	104.068	103.918	103.768	103.618	103.468	103.317	103.167	103.017	102.867	102.717	102.567	102.416	102.266	102.116	102.034	101.952	101.87	101.788	101.706	101.624	101.542	101.46	101.378	101.296	101.214	101.132	101.05	100.968	100.886	100.804	100.722	100.64
	106.644	106.494	106.344	106.194	106.043	105.893	105.743	105.593	105.443	105.293	105.143	104.993	104.843	104.693	104.543	104.393	104.243	104.093	103.943	103.793	103.643	103.493	103.343	103.193	103.043	102.892	102.742	102.592	102.442	102.292	102.142	102.059	101.976	101.892	101.809	101.726	101.642	101.559	101.476	101.392	101.309	101.225	101.142	101.059	100.975	100.892	100.809	100.725	100.642
	106.666	106.516	106.366	106.216	106.066	105.916	105.766	105.616	105.467	105.317	105.167	105.017	104.867	104.717	104.567	104.417	104.267	104.117	103.967	103.818	103.668	103.518	103.368	103.218	103.068	102.918	102.768	102.618	102.468	102.318	102.168	102.084	101.999	101.914	101.83	101.745	101.66	101.576	101.491	101.406	101.322	101.237	101.152	101.068	100.983	100.898	100.814	100.729	100.644
	106.688	106.538	106.389	106.239	106.089	105.939	105.789	105.64	105.49	105.34	105.19	105.041	104.891	104.741	104.591	104.441	104.292	104.142	103.992	103.842	103.692	103.543	103.393	103.243	103.093	102.944	102.794	102.644	102.494	102.344	102.195	102.109	102.023	101.937	101.851	101.765	101.679	101.593	101.507	101.421	101.335	101.249	101.163	101.077	100.991	100.905	100.819	100.733	100.647
	106.71	106.561	106.411	106.261	106.112	105.962	105.812	105.663	105.513	105.364	105.214	105.064	104.915	104.765	104.615	104.466	104.316	104.166	104.017	103.867	103.717	103.568	103.418	103.268	103.119	102.969	102.819	102.67	102.52	102.37	102.221	102.133	102.046	101.959	101.871	101.784	101.697	101.609	101.522	101.435	101.347	101.26	101.173	101.085	100.998	100.911	100.823	100.736	100.649
	106.733	106.583	106.434	106.284	106.135	105.985	105.836	105.686	105.536	105.387	105.237	105.088	104.938	104.789	104.639	104.49	104.34	104.191	104.041	103.892	103.742	103.593	103.443	103.294	103.144	102.995	102.845	102.696	102.546	102.396	102.247	102.158	102.07	101.981	101.892	101.804	101.715	101.626	101.538	101.449	101.36	101.272	101.183	101.094	101.006	100.917	100.828	100.74	100.651
	106.755	106.606	106.456	106.307	106.157	106.008	105.859	105.709	105.56	105.41	105.261	105.112	104.962	104.813	104.663	104.514	104.365	104.215	104.066	103.916	103.767	103.618	103.468	103.319	103.169	103.02	102.871	102.721	102.572	102.423	102.273	102.183	102.093	102.003	101.913	101.823	101.733	101.643	101.553	101.463	101.373	101.283	101.193	101.103	101.013	100.923	100.833	100.743	100.653
	106.777	106.628	106.479	106.329	106.18	106.031	105.882	105.732	105.583	105.434	105.285	105.135	104.986	104.837	104.687	104.538	104.389	104.24	104.09	103.941	103.792	103.643	103.493	103.344	103.195	103.046	102.896	102.747	102.598	102.449	102.299	102.208	102.117	102.025	101.934	101.843	101.751	101.66	101.569	101.477	101.386	101.295	101.203	101.112	101.021	100.929	100.838	100.747	100.656
	106.799	106.65	106.501	106.352	106.203	106.054	105.905	105.756	105.606	105.457	105.308	105.159	105.01	104.861	104.712	104.562	104.413	104.264	104.115	103.966	103.817	103.668	103.519	103.369	103.22	103.071	102.922	102.773	102.624	102.475	102.325	102.233	102.14	102.048	101.955	101.862	101.77	101.677	101.584	101.492	101.399	101.306	101.214	101.121	101.028	100.936	100.843	100.75	100.658
	106.822	106.673	106.524	106.375	106.226	106.077	105.928	105.779	105.63	105.481	105.332	105.183	105.034	104.885	104.736	104.587	104.438	104.289	104.14	103.991	103.842	103.693	103.544	103.395	103.246	103.097	102.948	102.799	102.65	102.501	102.352	102.258	102.164	102.07	101.976	101.882	101.788	101.694	101.6	101.506	101.412	101.318	101.224	101.13	101.036	100.942	100.848	100.754	100.66
	106.844	106.695	106.546	106.397	106.248	106.1	105.951	105.802	105.653	105.504	105.355	105.206	105.057	104.909	104.76	104.611	104.462	104.313	104.164	104.015	103.867	103.718	103.569	103.42	103.271	103.122	102.973	102.824	102.676	102.527	102.378	102.283	102.187	102.092	101.997	101.901	101.806	101.711	101.615	101.52	101.425	101.329	101.234	101.139	101.043	100.948	100.853	100.758	100.662
	106.866	106.717	106.569	106.42	106.271	106.122	105.974	105.825	105.676	105.528	105.379	105.23	105.081	104.933	104.784	104.635	104.486	104.338	104.189	104.04	103.891	103.743	103.594	103.445	103.296	103.148	102.999	102.85	102.701	102.553	102.404	102.307	102.211	102.114	102.017	101.921	101.824	101.728	101.631	101.534	101.438	101.341	101.244	101.148	101.051	100.954	100.858	100.761	100.665
	106.888	106.74	106.591	106.443	106.294	106.145	105.997	105.848	105.7	105.551	105.402	105.254	105.105	104.957	104.808	104.659	104.511	104.362	104.213	104.065	103.916	103.768	103.619	103.47	103.322	103.173	103.025	102.876	102.727	102.579	102.43	102.332	102.234	102.136	102.038	101.94	101.842	101.744	101.646	101.548	101.45	101.353	101.255	101.157	101.059	100.961	100.863	100.765	100.667
	106.911	106.762	106.614	106.465	106.317	106.168	106.02	105.871	105.723	105.574	105.426	105.277	105.129	104.98	104.832	104.684	104.535	104.387	104.238	104.09	103.941	103.793	103.644	103.496	103.347	103.199	103.05	102.902	102.753	102.605	102.456	102.357	102.258	102.158	102.059	101.96	101.861	101.761	101.662	101.563	101.463	101.364	101.265	101.165	101.066	100.967	100.868	100.768	100.669
	106.933	106.785	106.636	106.488	106.34	106.191	106.043	105.895	105.746	105.598	105.449	105.301	105.153	105.004	104.856	104.708	104.559	104.411	104.263	104.114	103.966	103.818	103.669	103.521	103.373	103.224	103.076	102.928	102.779	102.631	102.483	102.382	102.281	102.181	102.08	101.979	101.879	101.778	101.677	101.577	101.476	101.376	101.275	101.174	101.074	100.973	100.872	100.772	100.671
	106.955	106.807	106.659	106.511	106.362	106.214	106.066	105.918	105.769	105.621	105.473	105.325	105.177	105.028	104.88	104.732	104.584	104.436	104.287	104.139	103.991	103.843	103.694	103.546	103.398	103.25	103.102	102.953	102.805	102.657	102.509	102.407	102.305	102.203	102.101	101.999	101.897	101.795	101.693	101.591	101.489	101.387	101.285	101.183	101.081	100.979	100.877	100.775	100.673
	106.977	106.829	106.681	106.533	106.385	106.237	106.089	105.941	105.793	105.645	105.497	105.349	105.2	105.052	104.904	104.756	104.608	104.46	104.312	104.164	104.016	103.868	103.72	103.571	103.423	103.275	103.127	102.979	102.831	102.683	102.535	102.432	102.328	102.225	102.122	102.018	101.915	101.812	101.709	101.605	101.502	101.399	101.295	101.192	101.089	100.986	100.882	100.779	100.676
	107	106.852	106.704	106.556	106.408	106.26	106.112	105.964	105.816	105.668	105.52	105.372	105.224	105.076	104.928	104.78	104.632	104.484	104.337	104.189	104.041	103.893	103.745	103.597	103.449	103.301	103.153	103.005	102.857	102.709	102.561	102.456	102.352	102.247	102.143	102.038	101.933	101.829	101.724	101.619	101.515	101.41	101.306	101.201	101.096	100.992	100.887	100.783	100.678
	107.022	106.874	106.726	106.578	106.431	106.283	106.135	105.987	105.839	105.692	105.544	105.396	105.248	105.1	104.952	104.805	104.657	104.509	104.361	104.213	104.065	103.918	103.77	103.622	103.474	103.326	103.179	103.031	102.883	102.735	102.587	102.481	102.375	102.269	102.163	102.057	101.952	101.846	101.74	101.634	101.528	101.422	101.316	101.21	101.104	100.998	100.892	100.786	100.68
	107.044	106.897	106.749	106.601	106.453	106.306	106.158	106.01	105.863	105.715	105.567	105.42	105.272	105.124	104.976	104.829	104.681	104.533	104.386	104.238	104.09	103.943	103.795	103.647	103.5	103.352	103.204	103.056	102.909	102.761	102.613	102.506	102.399	102.292	102.184	102.077	101.97	101.862	101.755	101.648	101.541	101.433	101.326	101.219	101.112	101.004	100.897	100.79	100.682
	107.066	106.919	106.771	106.624	106.476	106.329	106.181	106.034	105.886	105.738	105.591	105.443	105.296	105.148	105.001	104.853	104.705	104.558	104.41	104.263	104.115	103.968	103.82	103.672	103.525	103.377	103.23	103.082	102.935	102.787	102.64	102.531	102.422	102.314	102.205	102.097	101.988	101.879	101.771	101.662	101.554	101.445	101.336	101.228	101.119	101.01	100.902	100.793	100.685
	107.089	106.941	106.794	106.646	106.499	106.352	106.204	106.057	105.909	105.762	105.614	105.467	105.32	105.172	105.025	104.877	104.73	104.582	104.435	104.287	104.14	103.993	103.845	103.698	103.55	103.403	103.255	103.108	102.961	102.813	102.666	102.556	102.446	102.336	102.226	102.116	102.006	101.896	101.786	101.676	101.566	101.456	101.347	101.237	101.127	101.017	100.907	100.797	100.687
	107.111	106.964	106.816	106.669	106.522	106.374	106.227	106.08	105.933	105.785	105.638	105.491	105.343	105.196	105.049	104.901	104.754	104.607	104.46	104.312	104.165	104.018	103.87	103.723	103.576	103.428	103.281	103.134	102.986	102.839	102.692	102.581	102.469	102.358	102.247	102.136	102.024	101.913	101.802	101.691	101.579	101.468	101.357	101.245	101.134	101.023	100.912	100.8	100.689
	107.133	106.986	106.839	106.692	106.545	106.397	106.25	106.103	105.956	105.809	105.662	105.514	105.367	105.22	105.073	104.926	104.778	104.631	104.484	104.337	104.19	104.043	103.895	103.748	103.601	103.454	103.307	103.16	103.012	102.865	102.718	102.605	102.493	102.38	102.268	102.155	102.043	101.93	101.817	101.705	101.592	101.48	101.367	101.254	101.142	101.029	100.917	100.804	100.691
	107.155	107.008	106.861	106.714	106.567	106.42	106.273	106.126	105.979	105.832	105.685	105.538	105.391	105.244	105.097	104.95	104.803	104.656	104.509	104.362	104.215	104.068	103.921	103.774	103.626	103.479	103.332	103.185	103.038	102.891	102.744	102.63	102.516	102.402	102.289	102.175	102.061	101.947	101.833	101.719	101.605	101.491	101.377	101.263	101.149	101.035	100.921	100.808	100.694
	107.178	107.031	106.884	106.737	106.59	106.443	106.296	106.149	106.002	105.856	105.709	105.562	105.415	105.268	105.121	104.974	104.827	104.68	104.533	104.386	104.24	104.093	103.946	103.799	103.652	103.505	103.358	103.211	103.064	102.917	102.77	102.655	102.54	102.425	102.309	102.194	102.079	101.964	101.848	101.733	101.618	101.503	101.387	101.272	101.157	101.042	100.926	100.811	100.696
	107.2	107.053	106.906	106.76	106.613	106.466	106.319	106.173	106.026	105.879	105.732	105.585	105.439	105.292	105.145	104.998	104.852	104.705	104.558	104.411	104.264	104.118	103.971	103.824	103.677	103.53	103.384	103.237	103.09	102.943	102.797	102.68	102.563	102.447	102.33	102.214	102.097	101.981	101.864	101.747	101.631	101.514	101.398	101.281	101.164	101.048	100.931	100.815	100.698
	107.222	107.076	106.929	106.782	106.636	106.489	106.342	106.196	106.049	105.902	105.756	105.609	105.462	105.316	105.169	105.023	104.876	104.729	104.583	104.436	104.289	104.143	103.996	103.849	103.703	103.556	103.409	103.263	103.116	102.969	102.823	102.705	102.587	102.469	102.351	102.233	102.115	101.997	101.879	101.762	101.644	101.526	101.408	101.29	101.172	101.054	100.936	100.818	100.7
	107.245	107.098	106.951	106.805	106.658	106.512	106.365	106.219	106.072	105.926	105.779	105.633	105.486	105.34	105.193	105.047	104.9	104.754	104.607	104.461	104.314	104.168	104.021	103.875	103.728	103.582	103.435	103.288	103.142	102.995	102.849	102.73	102.61	102.491	102.372	102.253	102.133	102.014	101.895	101.776	101.657	101.537	101.418	101.299	101.18	101.06	100.941	100.822	100.703
	107.267	107.12	106.974	106.828	106.681	106.535	106.388	106.242	106.096	105.949	105.803	105.656	105.51	105.364	105.217	105.071	104.925	104.778	104.632	104.485	104.339	104.193	104.046	103.9	103.753	103.607	103.461	103.314	103.168	103.021	102.875	102.755	102.634	102.513	102.393	102.272	102.152	102.031	101.911	101.79	101.669	101.549	101.428	101.308	101.187	101.067	100.946	100.825	100.705
	107.289	107.143	106.996	106.85	106.704	106.558	106.411	106.265	106.119	105.973	105.826	105.68	105.534	105.388	105.241	105.095	104.949	104.803	104.656	104.51	104.364	104.218	104.071	103.925	103.779	103.633	103.486	103.34	103.194	103.048	102.901	102.779	102.657	102.536	102.414	102.292	102.17	102.048	101.926	101.804	101.682	101.56	101.438	101.317	101.195	101.073	100.951	100.829	100.707
	107.311	107.165	107.019	106.873	106.727	106.581	106.435	106.288	106.142	105.996	105.85	105.704	105.558	105.412	105.265	105.119	104.973	104.827	104.681	104.535	104.389	104.243	104.096	103.95	103.804	103.658	103.512	103.366	103.22	103.074	102.927	102.804	102.681	102.558	102.435	102.311	102.188	102.065	101.942	101.818	101.695	101.572	101.449	101.325	101.202	101.079	100.956	100.833	100.709
	107.334	107.188	107.042	106.896	106.75	106.604	106.458	106.312	106.166	106.02	105.874	105.728	105.582	105.436	105.29	105.144	104.998	104.852	104.706	104.56	104.414	104.268	104.122	103.976	103.83	103.684	103.538	103.392	103.246	103.1	102.954	102.829	102.705	102.58	102.455	102.331	102.206	102.082	101.957	101.833	101.708	101.583	101.459	101.334	101.21	101.085	100.961	100.836	100.712
	107.356	107.21	107.064	106.918	106.772	106.626	106.481	106.335	106.189	106.043	105.897	105.751	105.605	105.46	105.314	105.168	105.022	104.876	104.73	104.584	104.438	104.293	104.147	104.001	103.855	103.709	103.563	103.417	103.272	103.126	102.98	102.854	102.728	102.602	102.476	102.35	102.224	102.099	101.973	101.847	101.721	101.595	101.469	101.343	101.217	101.091	100.966	100.84	100.714
	107.378	107.232	107.087	106.941	106.795	106.649	106.504	106.358	106.212	106.066	105.921	105.775	105.629	105.483	105.338	105.192	105.046	104.901	104.755	104.609	104.463	104.318	104.172	104.026	103.88	103.735	103.589	103.443	103.297	103.152	103.006	102.879	102.752	102.624	102.497	102.37	102.243	102.115	101.988	101.861	101.734	101.607	101.479	101.352	101.225	101.098	100.971	100.843	100.716
	107.4	107.255	107.109	106.963	106.818	106.672	106.527	106.381	106.235	106.09	105.944	105.799	105.653	105.507	105.362	105.216	105.071	104.925	104.779	104.634	104.488	104.343	104.197	104.051	103.906	103.76	103.615	103.469	103.323	103.178	103.032	102.904	102.775	102.647	102.518	102.389	102.261	102.132	102.004	101.875	101.747	101.618	101.49	101.361	101.233	101.104	100.975	100.847	100.718
	107.4	107.258	107.117	106.975	106.833	106.691	106.549	106.407	106.265	106.123	105.982	105.84	105.698	105.556	105.414	105.272	105.13	104.988	104.847	104.705	104.563	104.421	104.279	104.137	103.995	103.853	103.712	103.57	103.428	103.286	103.144	103.018	102.893	102.767	102.641	102.515	102.39	102.264	102.138	102.012	101.887	101.761	101.635	101.509	101.384	101.258	101.132	101.006	100.881
	107.4	107.262	107.124	106.986	106.848	106.71	106.571	106.433	106.295	106.157	106.019	105.881	105.743	105.604	105.466	105.328	105.19	105.052	104.914	104.776	104.637	104.499	104.361	104.223	104.085	103.947	103.809	103.67	103.532	103.394	103.256	103.133	103.01	102.887	102.764	102.641	102.518	102.395	102.272	102.149	102.027	101.904	101.781	101.658	101.535	101.412	101.289	101.166	101.043
	107.4	107.266	107.131	106.997	106.863	106.728	106.594	106.459	106.325	106.191	106.056	105.922	105.787	105.653	105.519	105.384	105.25	105.115	104.981	104.846	104.712	104.578	104.443	104.309	104.174	104.04	103.906	103.771	103.637	103.502	103.368	103.248	103.128	103.007	102.887	102.767	102.647	102.527	102.407	102.287	102.166	102.046	101.926	101.806	101.686	101.566	101.446	101.325	101.205
	107.4	107.27	107.139	107.008	106.878	106.747	106.616	106.486	106.355	106.224	106.093	105.963	105.832	105.701	105.571	105.44	105.309	105.179	105.048	104.917	104.787	104.656	104.525	104.395	104.264	104.133	104.003	103.872	103.741	103.611	103.48	103.363	103.245	103.128	103.01	102.893	102.776	102.658	102.541	102.424	102.306	102.189	102.072	101.954	101.837	101.72	101.602	101.485	101.367
	107.4	107.273	107.146	107.019	106.892	106.766	106.639	106.512	106.385	106.258	106.131	106.004	105.877	105.75	105.623	105.496	105.369	105.242	105.115	104.988	104.861	104.734	104.607	104.48	104.354	104.227	104.1	103.973	103.846	103.719	103.592	103.477	103.363	103.248	103.134	103.019	102.904	102.79	102.675	102.561	102.446	102.332	102.217	102.103	101.988	101.873	101.759	101.644	101.53
	107.4	107.277	107.154	107.031	106.907	106.784	106.661	106.538	106.415	106.291	106.168	106.045	105.922	105.798	105.675	105.552	105.429	105.306	105.182	105.059	104.936	104.813	104.689	104.566	104.443	104.32	104.197	104.073	103.95	103.827	103.704	103.592	103.48	103.368	103.257	103.145	103.033	102.921	102.81	102.698	102.586	102.474	102.363	102.251	102.139	102.027	101.916	101.804	101.692
	107.4	107.281	107.161	107.042	106.922	106.803	106.683	106.564	106.444	106.325	106.205	106.086	105.966	105.847	105.727	105.608	105.488	105.369	105.25	105.13	105.011	104.891	104.772	104.652	104.533	104.413	104.294	104.174	104.055	103.935	103.816	103.707	103.598	103.489	103.38	103.271	103.162	103.053	102.944	102.835	102.726	102.617	102.508	102.399	102.29	102.181	102.072	101.963	101.854
	107.4	107.285	107.169	107.053	106.937	106.822	106.706	106.59	106.474	106.358	106.243	106.127	106.011	105.895	105.78	105.664	105.548	105.432	105.317	105.201	105.085	104.969	104.854	104.738	104.622	104.506	104.391	104.275	104.159	104.043	103.928	103.821	103.715	103.609	103.503	103.397	103.291	103.184	103.078	102.972	102.866	102.76	102.654	102.547	102.441	102.335	102.229	102.123	102.017
	107.4	107.288	107.176	107.064	106.952	106.84	106.728	106.616	106.504	106.392	106.28	106.168	106.056	105.944	105.832	105.72	105.608	105.496	105.384	105.272	105.16	105.048	104.936	104.824	104.712	104.6	104.488	104.376	104.264	104.152	104.04	103.936	103.833	103.729	103.626	103.523	103.419	103.316	103.213	103.109	103.006	102.903	102.799	102.696	102.592	102.489	102.386	102.282	102.179
	107.4	107.292	107.184	107.075	106.967	106.859	106.751	106.642	106.534	106.426	106.317	106.209	106.101	105.992	105.884	105.776	105.668	105.559	105.451	105.343	105.234	105.126	105.018	104.91	104.801	104.693	104.585	104.476	104.368	104.26	104.151	104.051	103.95	103.85	103.749	103.649	103.548	103.447	103.347	103.246	103.146	103.045	102.945	102.844	102.744	102.643	102.542	102.442	102.341
	107.4	107.296	107.191	107.087	106.982	106.877	106.773	106.668	106.564	106.459	106.355	106.25	106.146	106.041	105.936	105.832	105.727	105.623	105.518	105.414	105.309	105.204	105.1	104.995	104.891	104.786	104.682	104.577	104.473	104.368	104.263	104.166	104.068	103.97	103.872	103.775	103.677	103.579	103.481	103.383	103.286	103.188	103.09	102.992	102.895	102.797	102.699	102.601	102.504
	107.4	107.299	107.199	107.098	106.997	106.896	106.795	106.694	106.594	106.493	106.392	106.291	106.19	106.089	105.989	105.888	105.787	105.686	105.585	105.484	105.384	105.283	105.182	105.081	104.98	104.879	104.779	104.678	104.577	104.476	104.375	104.28	104.185	104.09	103.995	103.9	103.806	103.711	103.616	103.521	103.426	103.331	103.236	103.141	103.046	102.951	102.856	102.761	102.666
	107.4	107.303	107.206	107.109	107.012	106.915	106.818	106.721	106.623	106.526	106.429	106.332	106.235	106.138	106.041	105.944	105.847	105.75	105.652	105.555	105.458	105.361	105.264	105.167	105.07	104.973	104.876	104.779	104.681	104.584	104.487	104.395	104.303	104.211	104.119	104.026	103.934	103.842	103.75	103.658	103.566	103.473	103.381	103.289	103.197	103.105	103.012	102.92	102.828
	107.4	107.307	107.214	107.12	107.027	106.933	106.84	106.747	106.653	106.56	106.467	106.373	106.28	106.186	106.093	106	105.906	105.813	105.72	105.626	105.533	105.44	105.346	105.253	105.159	105.066	104.973	104.879	104.786	104.693	104.599	104.51	104.42	104.331	104.242	104.152	104.063	103.974	103.884	103.795	103.705	103.616	103.527	103.437	103.348	103.259	103.169	103.08	102.99
	107.4	107.311	107.221	107.131	107.042	106.952	106.862	106.773	106.683	106.594	106.504	106.414	106.325	106.235	106.145	106.056	105.966	105.876	105.787	105.697	105.608	105.518	105.428	105.339	105.249	105.159	105.07	104.98	104.89	104.801	104.711	104.625	104.538	104.451	104.365	104.278	104.192	104.105	104.019	103.932	103.845	103.759	103.672	103.586	103.499	103.412	103.326	103.239	103.153
	107.4	107.314	107.228	107.143	107.057	106.971	106.885	106.799	106.713	106.627	106.541	106.455	106.369	106.283	106.198	106.112	106.026	105.94	105.854	105.768	105.682	105.596	105.51	105.424	105.339	105.253	105.167	105.081	104.995	104.909	104.823	104.739	104.656	104.572	104.488	104.404	104.32	104.237	104.153	104.069	103.985	103.901	103.818	103.734	103.65	103.566	103.483	103.399	103.315
	107.4	107.318	107.236	107.154	107.072	106.989	106.907	106.825	106.743	106.661	106.579	106.496	106.414	106.332	106.25	106.168	106.085	106.003	105.921	105.839	105.757	105.675	105.592	105.51	105.428	105.346	105.264	105.182	105.099	105.017	104.935	104.854	104.773	104.692	104.611	104.53	104.449	104.368	104.287	104.206	104.125	104.044	103.963	103.882	103.801	103.72	103.639	103.558	103.477
	107.4	107.322	107.243	107.165	107.087	107.008	106.93	106.851	106.773	106.694	106.616	106.537	106.459	106.38	106.302	106.224	106.145	106.067	105.988	105.91	105.831	105.753	105.674	105.596	105.518	105.439	105.361	105.282	105.204	105.125	105.047	104.969	104.891	104.812	104.734	104.656	104.578	104.5	104.421	104.343	104.265	104.187	104.109	104.031	103.952	103.874	103.796	103.718	103.64
	107.4	107.326	107.251	107.176	107.101	107.027	106.952	106.877	106.803	106.728	106.653	106.578	106.504	106.429	106.354	106.28	106.205	106.13	106.055	105.981	105.906	105.831	105.757	105.682	105.607	105.532	105.458	105.383	105.308	105.234	105.159	105.083	105.008	104.933	104.857	104.782	104.707	104.631	104.556	104.48	104.405	104.33	104.254	104.179	104.103	104.028	103.953	103.877	103.802
	107.4	107.329	107.258	107.187	107.116	107.045	106.974	106.903	106.832	106.761	106.69	106.619	106.548	106.478	106.407	106.336	106.265	106.194	106.123	106.052	105.981	105.91	105.839	105.768	105.697	105.626	105.555	105.484	105.413	105.342	105.271	105.198	105.126	105.053	104.98	104.908	104.835	104.763	104.69	104.617	104.545	104.472	104.4	104.327	104.255	104.182	104.109	104.037	103.964
	107.4	107.333	107.266	107.199	107.131	107.064	106.997	106.93	106.862	106.795	106.728	106.661	106.593	106.526	106.459	106.392	106.324	106.257	106.19	106.123	106.055	105.988	105.921	105.853	105.786	105.719	105.652	105.584	105.517	105.45	105.383	105.313	105.243	105.173	105.104	105.034	104.964	104.894	104.824	104.755	104.685	104.615	104.545	104.475	104.406	104.336	104.266	104.196	104.126
	107.4	107.337	107.273	107.21	107.146	107.083	107.019	106.956	106.892	106.829	106.765	106.702	106.638	106.575	106.511	106.447	106.384	106.32	106.257	106.193	106.13	106.066	106.003	105.939	105.876	105.812	105.749	105.685	105.622	105.558	105.495	105.428	105.361	105.294	105.227	105.16	105.093	105.026	104.959	104.892	104.825	104.758	104.691	104.624	104.557	104.49	104.423	104.356	104.289
	107.4	107.34	107.281	107.221	107.161	107.101	107.042	106.982	106.922	106.862	106.802	106.743	106.683	106.623	106.563	106.503	106.444	106.384	106.324	106.264	106.204	106.145	106.085	106.025	105.965	105.906	105.846	105.786	105.726	105.666	105.607	105.542	105.478	105.414	105.35	105.286	105.221	105.157	105.093	105.029	104.965	104.9	104.836	104.772	104.708	104.644	104.579	104.515	104.451
	107.4	107.344	107.288	107.232	107.176	107.12	107.064	107.008	106.952	106.896	106.84	106.784	106.728	106.672	106.615	106.559	106.503	106.447	106.391	106.335	106.279	106.223	106.167	106.111	106.055	105.999	105.943	105.887	105.831	105.775	105.719	105.657	105.596	105.534	105.473	105.412	105.35	105.289	105.227	105.166	105.105	105.043	104.982	104.92	104.859	104.798	104.736	104.675	104.613
	107.4	107.348	107.296	107.243	107.191	107.139	107.086	107.034	106.982	106.929	106.877	106.825	106.772	106.72	106.668	106.615	106.563	106.511	106.458	106.406	106.354	106.301	106.249	106.197	106.144	106.092	106.04	105.987	105.935	105.883	105.83	105.772	105.713	105.655	105.596	105.537	105.479	105.42	105.362	105.303	105.244	105.186	105.127	105.069	105.01	104.951	104.893	104.834	104.776
	107.4	107.352	107.303	107.254	107.206	107.157	107.109	107.06	107.012	106.963	106.914	106.866	106.817	106.769	106.72	106.671	106.623	106.574	106.526	106.477	106.428	106.38	106.331	106.283	106.234	106.185	106.137	106.088	106.04	105.991	105.942	105.887	105.831	105.775	105.719	105.663	105.608	105.552	105.496	105.44	105.384	105.329	105.273	105.217	105.161	105.105	105.05	104.994	104.938
	107.4	107.355	107.311	107.266	107.221	107.176	107.131	107.086	107.041	106.996	106.952	106.907	106.862	106.817	106.772	106.727	106.682	106.638	106.593	106.548	106.503	106.458	106.413	106.368	106.324	106.279	106.234	106.189	106.144	106.099	106.054	106.001	105.948	105.895	105.842	105.789	105.736	105.683	105.63	105.577	105.524	105.471	105.418	105.365	105.312	105.259	105.206	105.153	105.1
	107.4	107.359	107.318	107.277	107.236	107.195	107.153	107.112	107.071	107.03	106.989	106.948	106.907	106.866	106.824	106.783	106.742	106.701	106.66	106.619	106.578	106.536	106.495	106.454	106.413	106.372	106.331	106.29	106.249	106.207	106.166	106.116	106.066	106.016	105.965	105.915	105.865	105.815	105.765	105.714	105.664	105.614	105.564	105.514	105.463	105.413	105.363	105.313	105.263
	107.4	107.363	107.325	107.288	107.251	107.213	107.176	107.138	107.101	107.064	107.026	106.989	106.951	106.914	106.877	106.839	106.802	106.764	106.727	106.69	106.652	106.615	106.577	106.54	106.503	106.465	106.428	106.39	106.353	106.316	106.278	106.231	106.183	106.136	106.089	106.041	105.994	105.946	105.899	105.852	105.804	105.757	105.709	105.662	105.614	105.567	105.52	105.472	105.425
	107.4	107.367	107.333	107.299	107.266	107.232	107.198	107.165	107.131	107.097	107.064	107.03	106.996	106.963	106.929	106.895	106.862	106.828	106.794	106.761	106.727	106.693	106.66	106.626	106.592	106.558	106.525	106.491	106.457	106.424	106.39	106.346	106.301	106.256	106.212	106.167	106.122	106.078	106.033	105.989	105.944	105.899	105.855	105.81	105.766	105.721	105.676	105.632	105.587
	107.4	107.37	107.34	107.31	107.281	107.251	107.221	107.191	107.161	107.131	107.101	107.071	107.041	107.011	106.981	106.951	106.921	106.891	106.861	106.831	106.801	106.772	106.742	106.712	106.682	106.652	106.622	106.592	106.562	106.532	106.502	106.46	106.418	106.377	106.335	106.293	106.251	106.209	106.168	106.126	106.084	106.042	106	105.958	105.917	105.875	105.833	105.791	105.749
	107.4	107.374	107.348	107.322	107.295	107.269	107.243	107.217	107.191	107.164	107.138	107.112	107.086	107.06	107.033	107.007	106.981	106.955	106.929	106.902	106.876	106.85	106.824	106.797	106.771	106.745	106.719	106.693	106.666	106.64	106.614	106.575	106.536	106.497	106.458	106.419	106.38	106.341	106.302	106.263	106.224	106.185	106.146	106.107	106.068	106.029	105.99	105.951	105.912
	107.4	107.378	107.355	107.333	107.31	107.288	107.265	107.243	107.22	107.198	107.175	107.153	107.131	107.108	107.086	107.063	107.041	107.018	106.996	106.973	106.951	106.928	106.906	106.883	106.861	106.838	106.816	106.793	106.771	106.748	106.726	106.69	106.653	106.617	106.581	106.545	106.509	106.472	106.436	106.4	106.364	106.328	106.291	106.255	106.219	106.183	106.146	106.11	106.074
	107.4	107.382	107.363	107.344	107.325	107.307	107.288	107.269	107.25	107.232	107.213	107.194	107.175	107.157	107.138	107.119	107.1	107.082	107.063	107.044	107.025	107.007	106.988	106.969	106.95	106.932	106.913	106.894	106.875	106.857	106.838	106.804	106.771	106.738	106.704	106.671	106.637	106.604	106.57	106.537	106.504	106.47	106.437	106.403	106.37	106.337	106.303	106.27	106.236
	107.4	107.385	107.37	107.355	107.34	107.325	107.31	107.295	107.28	107.265	107.25	107.235	107.22	107.205	107.19	107.175	107.16	107.145	107.13	107.115	107.1	107.085	107.07	107.055	107.04	107.025	107.01	106.995	106.98	106.965	106.95	106.919	106.889	106.858	106.827	106.797	106.766	106.735	106.705	106.674	106.644	106.613	106.582	106.552	106.521	106.49	106.46	106.429	106.399
	107.4	107.389	107.378	107.366	107.355	107.344	107.333	107.321	107.31	107.299	107.287	107.276	107.265	107.254	107.242	107.231	107.22	107.208	107.197	107.186	107.175	107.163	107.152	107.141	107.129	107.118	107.107	107.096	107.084	107.073	107.062	107.034	107.006	106.978	106.95	106.923	106.895	106.867	106.839	106.811	106.783	106.756	106.728	106.7	106.672	106.644	106.617	106.589	106.561
	107.4	107.393	107.385	107.378	107.37	107.363	107.355	107.347	107.34	107.332	107.325	107.317	107.31	107.302	107.295	107.287	107.279	107.272	107.264	107.257	107.249	107.242	107.234	107.227	107.219	107.211	107.204	107.196	107.189	107.181	107.174	107.149	107.124	107.099	107.074	107.049	107.023	106.998	106.973	106.948	106.923	106.898	106.873	106.848	106.823	106.798	106.773	106.748	106.723
	107.4	107.396	107.393	107.389	107.385	107.381	107.377	107.374	107.37	107.366	107.362	107.358	107.354	107.351	107.347	107.343	107.339	107.335	107.331	107.328	107.324	107.32	107.316	107.312	107.309	107.305	107.301	107.297	107.293	107.289	107.286	107.263	107.241	107.219	107.197	107.174	107.152	107.13	107.108	107.086	107.063	107.041	107.019	106.997	106.974	106.952	106.93	106.908	106.885
	107.4	107.4	107.4	107.4	107.4	107.4	107.4	107.4	107.4	107.399	107.399	107.399	107.399	107.399	107.399	107.399	107.399	107.399	107.399	107.399	107.398	107.398	107.398	107.398	107.398	107.398	107.398	107.398	107.398	107.398	107.398	107.378	107.359	107.339	107.32	107.3	107.281	107.261	107.242	107.223	107.203	107.184	107.164	107.145	107.125	107.106	107.087	107.067	107.048
	107.4	107.404	107.408	107.411	107.415	107.418	107.422	107.426	107.429	107.433	107.437	107.44	107.444	107.448	107.451	107.455	107.459	107.462	107.466	107.469	107.473	107.477	107.48	107.484	107.488	107.491	107.495	107.499	107.502	107.506	107.509	107.493	107.476	107.46	107.443	107.426	107.41	107.393	107.376	107.36	107.343	107.326	107.31	107.293	107.277	107.26	107.243	107.227	107.21
	107.4	107.408	107.415	107.422	107.43	107.437	107.445	107.452	107.459	107.467	107.474	107.481	107.489	107.496	107.503	107.511	107.518	107.526	107.533	107.54	107.548	107.555	107.562	107.57	107.577	107.585	107.592	107.599	107.607	107.614	107.621	107.608	107.594	107.58	107.566	107.552	107.538	107.525	107.511	107.497	107.483	107.469	107.455	107.442	107.428	107.414	107.4	107.386	107.372
	107.4	107.411	107.422	107.434	107.445	107.456	107.467	107.478	107.489	107.5	107.511	107.522	107.533	107.545	107.556	107.567	107.578	107.589	107.6	107.611	107.622	107.633	107.645	107.656	107.667	107.678	107.689	107.7	107.711	107.722	107.733	107.722	107.711	107.7	107.689	107.678	107.667	107.656	107.645	107.634	107.623	107.612	107.601	107.59	107.579	107.568	107.557	107.546	107.535
	107.4	107.415	107.43	107.445	107.46	107.474	107.489	107.504	107.519	107.534	107.549	107.563	107.578	107.593	107.608	107.623	107.638	107.652	107.667	107.682	107.697	107.712	107.727	107.741	107.756	107.771	107.786	107.801	107.816	107.83	107.845	107.837	107.829	107.821	107.812	107.804	107.796	107.788	107.779	107.771	107.763	107.755	107.746	107.738	107.73	107.722	107.713	107.705	107.697
	107.4	107.419	107.437	107.456	107.475	107.493	107.512	107.53	107.549	107.567	107.586	107.604	107.623	107.642	107.66	107.679	107.697	107.716	107.734	107.753	107.772	107.79	107.809	107.827	107.846	107.864	107.883	107.901	107.92	107.939	107.957	107.952	107.946	107.941	107.935	107.93	107.925	107.919	107.914	107.908	107.903	107.897	107.892	107.886	107.881	107.876	107.87	107.865	107.859
	107.4	107.423	107.445	107.467	107.489	107.512	107.534	107.556	107.579	107.601	107.623	107.646	107.668	107.69	107.712	107.735	107.757	107.779	107.802	107.824	107.846	107.868	107.891	107.913	107.935	107.958	107.98	108.002	108.025	108.047	108.069	108.066	108.064	108.061	108.059	108.056	108.053	108.051	108.048	108.045	108.043	108.04	108.037	108.035	108.032	108.029	108.027	108.024	108.022
	107.4	107.426	107.452	107.478	107.504	107.53	107.556	107.582	107.608	107.635	107.661	107.687	107.713	107.739	107.765	107.791	107.817	107.843	107.869	107.895	107.921	107.947	107.973	107.999	108.025	108.051	108.077	108.103	108.129	108.155	108.181	108.181	108.181	108.182	108.182	108.182	108.182	108.182	108.182	108.182	108.183	108.183	108.183	108.183	108.183	108.183	108.183	108.184	108.184
	107.4	107.43	107.46	107.49	107.519	107.549	107.579	107.609	107.638	107.668	107.698	107.728	107.757	107.787	107.817	107.847	107.876	107.906	107.936	107.966	107.995	108.025	108.055	108.085	108.114	108.144	108.174	108.204	108.233	108.263	108.293	108.296	108.299	108.302	108.305	108.308	108.311	108.314	108.317	108.32	108.322	108.325	108.328	108.331	108.334	108.337	108.34	108.343	108.346
	107.4	107.434	107.467	107.501	107.534	107.568	107.601	107.635	107.668	107.702	107.735	107.769	107.802	107.836	107.869	107.903	107.936	107.97	108.003	108.037	108.07	108.104	108.137	108.171	108.204	108.237	108.271	108.304	108.338	108.371	108.405	108.411	108.416	108.422	108.428	108.434	108.439	108.445	108.451	108.457	108.462	108.468	108.474	108.48	108.485	108.491	108.497	108.503	108.508
	107.4	107.438	107.475	107.512	107.549	107.586	107.624	107.661	107.698	107.735	107.772	107.81	107.847	107.884	107.921	107.959	107.996	108.033	108.07	108.107	108.145	108.182	108.219	108.256	108.294	108.331	108.368	108.405	108.442	108.48	108.517	108.525	108.534	108.542	108.551	108.56	108.568	108.577	108.585	108.594	108.602	108.611	108.619	108.628	108.636	108.645	108.654	108.662	108.671
	107.4	107.441	107.482	107.523	107.564	107.605	107.646	107.687	107.728	107.769	107.81	107.851	107.892	107.933	107.974	108.015	108.055	108.096	108.137	108.178	108.219	108.26	108.301	108.342	108.383	108.424	108.465	108.506	108.547	108.588	108.629	108.64	108.651	108.663	108.674	108.686	108.697	108.708	108.72	108.731	108.742	108.754	108.765	108.776	108.788	108.799	108.81	108.822	108.833
	Fig. 4c, Early MD mapping (%)
	110.672	110.949	111.226	111.503	111.78	112.057	112.334	112.611	112.888	113.165	113.442	113.719	113.996	114.273	114.55	114.827	115.104	115.381	115.658	115.935	116.212	116.489	116.766	117.043	117.32	117.597	117.874	118.151	118.428	118.705	118.982	119.034	119.087	119.139	119.192	119.245	119.297	119.35	119.402	119.455	119.507	119.56	119.613	119.665	119.718	119.77	119.823	119.876	119.928
	110.672	110.952	111.233	111.513	111.793	112.074	112.354	112.635	112.915	113.195	113.476	113.756	114.037	114.317	114.597	114.878	115.158	115.439	115.719	115.999	116.28	116.56	116.841	117.121	117.401	117.682	117.962	118.243	118.523	118.803	119.084	119.132	119.181	119.229	119.277	119.326	119.374	119.422	119.471	119.519	119.567	119.616	119.664	119.713	119.761	119.809	119.858	119.906	119.954
	110.672	110.956	111.239	111.523	111.807	112.091	112.375	112.658	112.942	113.226	113.51	113.794	114.077	114.361	114.645	114.929	115.213	115.497	115.78	116.064	116.348	116.632	116.916	117.199	117.483	117.767	118.051	118.335	118.618	118.902	119.186	119.23	119.274	119.318	119.363	119.407	119.451	119.495	119.539	119.583	119.627	119.672	119.716	119.76	119.804	119.848	119.892	119.937	119.981
	110.672	110.959	111.246	111.533	111.821	112.108	112.395	112.682	112.97	113.257	113.544	113.831	114.118	114.406	114.693	114.98	115.267	115.554	115.842	116.129	116.416	116.703	116.99	117.278	117.565	117.852	118.139	118.427	118.714	119.001	119.288	119.328	119.368	119.408	119.448	119.488	119.528	119.568	119.608	119.648	119.687	119.727	119.767	119.807	119.847	119.887	119.927	119.967	120.007
	110.672	110.962	111.253	111.544	111.834	112.125	112.416	112.706	112.997	113.287	113.578	113.869	114.159	114.45	114.74	115.031	115.322	115.612	115.903	116.194	116.484	116.775	117.065	117.356	117.647	117.937	118.228	118.519	118.809	119.1	119.39	119.426	119.462	119.498	119.533	119.569	119.605	119.64	119.676	119.712	119.747	119.783	119.819	119.855	119.89	119.926	119.962	119.997	120.033
	110.672	110.966	111.26	111.554	111.848	112.142	112.436	112.73	113.024	113.318	113.612	113.906	114.2	114.494	114.788	115.082	115.376	115.67	115.964	116.258	116.552	116.846	117.14	117.434	117.728	118.022	118.316	118.611	118.905	119.199	119.493	119.524	119.556	119.587	119.619	119.65	119.682	119.713	119.745	119.776	119.807	119.839	119.87	119.902	119.933	119.965	119.996	120.028	120.059
	110.672	110.969	111.267	111.564	111.862	112.159	112.456	112.754	113.051	113.349	113.646	113.944	114.241	114.538	114.836	115.133	115.431	115.728	116.026	116.323	116.62	116.918	117.215	117.513	117.81	118.108	118.405	118.703	119	119.297	119.595	119.622	119.649	119.677	119.704	119.731	119.758	119.786	119.813	119.84	119.867	119.895	119.922	119.949	119.977	120.004	120.031	120.058	120.086
	110.672	110.973	111.274	111.574	111.875	112.176	112.477	112.778	113.079	113.379	113.68	113.981	114.282	114.583	114.884	115.184	115.485	115.786	116.087	116.388	116.689	116.989	117.29	117.591	117.892	118.193	118.494	118.794	119.095	119.396	119.697	119.72	119.743	119.766	119.789	119.812	119.835	119.858	119.881	119.904	119.927	119.951	119.974	119.997	120.02	120.043	120.066	120.089	120.112
	110.672	110.976	111.28	111.585	111.889	112.193	112.497	112.802	113.106	113.41	113.714	114.019	114.323	114.627	114.931	115.236	115.54	115.844	116.148	116.453	116.757	117.061	117.365	117.669	117.974	118.278	118.582	118.886	119.191	119.495	119.799	119.818	119.837	119.856	119.875	119.893	119.912	119.931	119.95	119.969	119.987	120.006	120.025	120.044	120.063	120.082	120.1	120.119	120.138
	110.672	110.979	111.287	111.595	111.902	112.21	112.518	112.825	113.133	113.441	113.748	114.056	114.364	114.671	114.979	115.287	115.594	115.902	116.21	116.517	116.825	117.133	117.44	117.748	118.055	118.363	118.671	118.978	119.286	119.594	119.901	119.916	119.931	119.945	119.96	119.974	119.989	120.004	120.018	120.033	120.047	120.062	120.077	120.091	120.106	120.121	120.135	120.15	120.164
	110.672	110.983	111.294	111.605	111.916	112.227	112.538	112.849	113.16	113.471	113.782	114.093	114.405	114.716	115.027	115.338	115.649	115.96	116.271	116.582	116.893	117.204	117.515	117.826	118.137	118.448	118.759	119.07	119.381	119.693	120.004	120.014	120.024	120.035	120.045	120.056	120.066	120.076	120.087	120.097	120.107	120.118	120.128	120.139	120.149	120.159	120.17	120.18	120.191
	110.672	110.986	111.301	111.615	111.93	112.244	112.559	112.873	113.188	113.502	113.816	114.131	114.445	114.76	115.074	115.389	115.703	116.018	116.332	116.647	116.961	117.276	117.59	117.905	118.219	118.533	118.848	119.162	119.477	119.791	120.106	120.112	120.118	120.124	120.13	120.137	120.143	120.149	120.155	120.161	120.167	120.174	120.18	120.186	120.192	120.198	120.204	120.211	120.217
	110.672	110.99	111.308	111.625	111.943	112.261	112.579	112.897	113.215	113.533	113.851	114.168	114.486	114.804	115.122	115.44	115.758	116.076	116.394	116.711	117.029	117.347	117.665	117.983	118.301	118.619	118.937	119.254	119.572	119.89	120.208	120.21	120.212	120.214	120.216	120.218	120.22	120.222	120.224	120.226	120.227	120.229	120.231	120.233	120.235	120.237	120.239	120.241	120.243
	110.672	110.993	111.314	111.636	111.957	112.278	112.6	112.921	113.242	113.563	113.885	114.206	114.527	114.848	115.17	115.491	115.812	116.134	116.455	116.776	117.097	117.419	117.74	118.061	118.383	118.704	119.025	119.346	119.668	119.989	120.31	120.308	120.306	120.303	120.301	120.299	120.297	120.294	120.292	120.29	120.287	120.285	120.283	120.281	120.278	120.276	120.274	120.272	120.269
	110.672	110.997	111.321	111.646	111.971	112.295	112.62	112.945	113.269	113.594	113.919	114.243	114.568	114.893	115.217	115.542	115.867	116.192	116.516	116.841	117.166	117.49	117.815	118.14	118.464	118.789	119.114	119.438	119.763	120.088	120.412	120.406	120.399	120.393	120.386	120.38	120.373	120.367	120.36	120.354	120.347	120.341	120.334	120.328	120.321	120.315	120.308	120.302	120.295
	110.672	111	111.328	111.656	111.984	112.312	112.64	112.968	113.297	113.625	113.953	114.281	114.609	114.937	115.265	115.593	115.921	116.249	116.578	116.906	117.234	117.562	117.89	118.218	118.546	118.874	119.202	119.53	119.858	120.187	120.515	120.504	120.493	120.482	120.472	120.461	120.45	120.44	120.429	120.418	120.407	120.397	120.386	120.375	120.365	120.354	120.343	120.332	120.322
	110.672	111.003	111.335	111.666	111.998	112.329	112.661	112.992	113.324	113.655	113.987	114.318	114.65	114.981	115.313	115.644	115.976	116.307	116.639	116.97	117.302	117.633	117.965	118.296	118.628	118.959	119.291	119.622	119.954	120.285	120.617	120.602	120.587	120.572	120.557	120.542	120.527	120.512	120.497	120.482	120.467	120.453	120.438	120.423	120.408	120.393	120.378	120.363	120.348
	110.672	111.007	111.342	111.677	112.011	112.346	112.681	113.016	113.351	113.686	114.021	114.356	114.691	115.026	115.361	115.695	116.03	116.365	116.7	117.035	117.37	117.705	118.04	118.375	118.71	119.044	119.379	119.714	120.049	120.384	120.719	120.7	120.681	120.662	120.642	120.623	120.604	120.585	120.566	120.547	120.527	120.508	120.489	120.47	120.451	120.432	120.413	120.393	120.374
	110.672	111.01	111.348	111.687	112.025	112.363	112.702	113.04	113.378	113.717	114.055	114.393	114.732	115.07	115.408	115.747	116.085	116.423	116.761	117.1	117.438	117.776	118.115	118.453	118.791	119.13	119.468	119.806	120.145	120.483	120.821	120.798	120.774	120.751	120.728	120.704	120.681	120.658	120.634	120.611	120.587	120.564	120.541	120.517	120.494	120.471	120.447	120.424	120.4
	110.672	111.014	111.355	111.697	112.039	112.38	112.722	113.064	113.406	113.747	114.089	114.431	114.772	115.114	115.456	115.798	116.139	116.481	116.823	117.165	117.506	117.848	118.19	118.531	118.873	119.215	119.557	119.898	120.24	120.582	120.923	120.896	120.868	120.841	120.813	120.785	120.758	120.73	120.703	120.675	120.647	120.62	120.592	120.565	120.537	120.509	120.482	120.454	120.427
	110.672	111.017	111.362	111.707	112.052	112.397	112.743	113.088	113.433	113.778	114.123	114.468	114.813	115.158	115.504	115.849	116.194	116.539	116.884	117.229	117.574	117.92	118.265	118.61	118.955	119.3	119.645	119.99	120.335	120.681	121.026	120.994	120.962	120.93	120.898	120.867	120.835	120.803	120.771	120.739	120.707	120.676	120.644	120.612	120.58	120.548	120.517	120.485	120.453
	110.672	111.02	111.369	111.717	112.066	112.415	112.763	113.112	113.46	113.809	114.157	114.506	114.854	115.203	115.551	115.9	116.248	116.597	116.945	117.294	117.643	117.991	118.34	118.688	119.037	119.385	119.734	120.082	120.431	120.779	121.128	121.092	121.056	121.02	120.984	120.948	120.912	120.876	120.84	120.803	120.767	120.731	120.695	120.659	120.623	120.587	120.551	120.515	120.479
	110.672	111.024	111.376	111.728	112.08	112.432	112.783	113.135	113.487	113.839	114.191	114.543	114.895	115.247	115.599	115.951	116.303	116.655	117.007	117.359	117.711	118.063	118.415	118.766	119.118	119.47	119.822	120.174	120.526	120.878	121.23	121.19	121.15	121.109	121.069	121.029	120.988	120.948	120.908	120.868	120.827	120.787	120.747	120.707	120.666	120.626	120.586	120.546	120.505
	110.672	111.027	111.383	111.738	112.093	112.449	112.804	113.159	113.515	113.87	114.225	114.581	114.936	115.291	115.647	116.002	116.357	116.713	117.068	117.423	117.779	118.134	118.489	118.845	119.2	119.556	119.911	120.266	120.622	120.977	121.332	121.288	121.243	121.199	121.154	121.11	121.065	121.021	120.976	120.932	120.887	120.843	120.798	120.754	120.71	120.665	120.621	120.576	120.532
	110.672	111.031	111.389	111.748	112.107	112.466	112.824	113.183	113.542	113.901	114.259	114.618	114.977	115.336	115.694	116.053	116.412	116.771	117.129	117.488	117.847	118.206	118.564	118.923	119.282	119.641	119.999	120.358	120.717	121.076	121.434	121.386	121.337	121.288	121.24	121.191	121.142	121.094	121.045	120.996	120.947	120.899	120.85	120.801	120.753	120.704	120.655	120.607	120.558
	110.672	111.034	111.396	111.758	112.12	112.483	112.845	113.207	113.569	113.931	114.293	114.656	115.018	115.38	115.742	116.104	116.466	116.829	117.191	117.553	117.915	118.277	118.639	119.002	119.364	119.726	120.088	120.45	120.812	121.174	121.537	121.484	121.431	121.378	121.325	121.272	121.219	121.166	121.113	121.06	121.007	120.955	120.902	120.849	120.796	120.743	120.69	120.637	120.584
	110.672	111.037	111.403	111.769	112.134	112.5	112.865	113.231	113.596	113.962	114.328	114.693	115.059	115.424	115.79	116.155	116.521	116.886	117.252	117.618	117.983	118.349	118.714	119.08	119.445	119.811	120.177	120.542	120.908	121.273	121.639	121.582	121.525	121.467	121.41	121.353	121.296	121.239	121.182	121.125	121.067	121.01	120.953	120.896	120.839	120.782	120.725	120.667	120.61
	110.672	111.041	111.41	111.779	112.148	112.517	112.886	113.255	113.624	113.993	114.362	114.731	115.1	115.469	115.837	116.206	116.575	116.944	117.313	117.682	118.051	118.42	118.789	119.158	119.527	119.896	120.265	120.634	121.003	121.372	121.741	121.68	121.618	121.557	121.496	121.434	121.373	121.312	121.25	121.189	121.127	121.066	121.005	120.943	120.882	120.821	120.759	120.698	120.637
	110.672	111.044	111.417	111.789	112.161	112.534	112.906	113.279	113.651	114.023	114.396	114.768	115.14	115.513	115.885	116.258	116.63	117.002	117.375	117.747	118.119	118.492	118.864	119.237	119.609	119.981	120.354	120.726	121.099	121.471	121.843	121.778	121.712	121.647	121.581	121.515	121.45	121.384	121.319	121.253	121.187	121.122	121.056	120.991	120.925	120.86	120.794	120.728	120.663
	110.672	111.048	111.423	111.799	112.175	112.551	112.927	113.302	113.678	114.054	114.43	114.806	115.181	115.557	115.933	116.309	116.684	117.06	117.436	117.812	118.188	118.563	118.939	119.315	119.691	120.067	120.442	120.818	121.194	121.57	121.945	121.876	121.806	121.736	121.666	121.596	121.527	121.457	121.387	121.317	121.247	121.178	121.108	121.038	120.968	120.898	120.829	120.759	120.689
	110.672	111.051	111.43	111.809	112.189	112.568	112.947	113.326	113.705	114.085	114.464	114.843	115.222	115.601	115.981	116.36	116.739	117.118	117.497	117.877	118.256	118.635	119.014	119.393	119.773	120.152	120.531	120.91	121.289	121.668	122.048	121.974	121.9	121.826	121.752	121.678	121.604	121.53	121.455	121.381	121.307	121.233	121.159	121.085	121.011	120.937	120.863	120.789	120.715
	110.672	111.054	111.437	111.82	112.202	112.585	112.967	113.35	113.733	114.115	114.498	114.88	115.263	115.646	116.028	116.411	116.793	117.176	117.559	117.941	118.324	118.706	119.089	119.472	119.854	120.237	120.619	121.002	121.385	121.767	122.15	122.072	121.993	121.915	121.837	121.759	121.68	121.602	121.524	121.446	121.367	121.289	121.211	121.133	121.054	120.976	120.898	120.82	120.741
	110.672	111.058	111.444	111.83	112.216	112.602	112.988	113.374	113.76	114.146	114.532	114.918	115.304	115.69	116.076	116.462	116.848	117.234	117.62	118.006	118.392	118.778	119.164	119.55	119.936	120.322	120.708	121.094	121.48	121.866	122.252	122.17	122.087	122.005	121.922	121.84	121.757	121.675	121.592	121.51	121.427	121.345	121.262	121.18	121.098	121.015	120.933	120.85	120.768
	110.672	111.061	111.451	111.84	112.23	112.619	113.008	113.398	113.787	114.177	114.566	114.955	115.345	115.734	116.124	116.513	116.902	117.292	117.681	118.071	118.46	118.85	119.239	119.628	120.018	120.407	120.797	121.186	121.575	121.965	122.354	122.268	122.181	122.094	122.008	121.921	121.834	121.747	121.661	121.574	121.487	121.401	121.314	121.227	121.141	121.054	120.967	120.881	120.794
	110.672	111.065	111.457	111.85	112.243	112.636	113.029	113.422	113.814	114.207	114.6	114.993	115.386	115.779	116.171	116.564	116.957	117.35	117.743	118.135	118.528	118.921	119.314	119.707	120.1	120.492	120.885	121.278	121.671	122.064	122.456	122.366	122.275	122.184	122.093	122.002	121.911	121.82	121.729	121.638	121.547	121.457	121.366	121.275	121.184	121.093	121.002	120.911	120.82
	110.672	111.068	111.464	111.861	112.257	112.653	113.049	113.445	113.842	114.238	114.634	115.03	115.427	115.823	116.219	116.615	117.011	117.408	117.804	118.2	118.596	118.993	119.389	119.785	120.181	120.578	120.974	121.37	121.766	122.162	122.559	122.464	122.368	122.273	122.178	122.083	121.988	121.893	121.798	121.703	121.607	121.512	121.417	121.322	121.227	121.132	121.037	120.942	120.846
	110.672	111.071	111.471	111.871	112.27	112.67	113.07	113.469	113.869	114.269	114.668	115.068	115.467	115.867	116.267	116.666	117.066	117.466	117.865	118.265	118.665	119.064	119.464	119.863	120.263	120.663	121.062	121.462	121.862	122.261	122.661	122.562	122.462	122.363	122.264	122.164	122.065	121.965	121.866	121.767	121.667	121.568	121.469	121.369	121.27	121.171	121.071	120.972	120.873
	110.672	111.075	111.478	111.881	112.284	112.687	113.09	113.493	113.896	114.299	114.702	115.105	115.508	115.911	116.314	116.717	117.121	117.524	117.927	118.33	118.733	119.136	119.539	119.942	120.345	120.748	121.151	121.554	121.957	122.36	122.763	122.66	122.556	122.452	122.349	122.245	122.142	122.038	121.935	121.831	121.727	121.624	121.52	121.417	121.313	121.21	121.106	121.002	120.899
	110.672	111.078	111.485	111.891	112.298	112.704	113.111	113.517	113.923	114.33	114.736	115.143	115.549	115.956	116.362	116.769	117.175	117.581	117.988	118.394	118.801	119.207	119.614	120.02	120.427	120.833	121.24	121.646	122.052	122.459	122.865	122.758	122.65	122.542	122.434	122.326	122.219	122.111	122.003	121.895	121.787	121.68	121.572	121.464	121.356	121.248	121.141	121.033	120.925
	110.672	111.082	111.492	111.901	112.311	112.721	113.131	113.541	113.951	114.361	114.77	115.18	115.59	116	116.41	116.82	117.23	117.639	118.049	118.459	118.869	119.279	119.689	120.099	120.508	120.918	121.328	121.738	122.148	122.558	122.968	122.855	122.743	122.631	122.519	122.407	122.295	122.183	122.071	121.959	121.847	121.735	121.623	121.511	121.399	121.287	121.175	121.063	120.951
	110.672	111.085	111.498	111.912	112.325	112.738	113.151	113.565	113.978	114.391	114.804	115.218	115.631	116.044	116.458	116.871	117.284	117.697	118.111	118.524	118.937	119.35	119.764	120.177	120.59	121.003	121.417	121.83	122.243	122.656	123.07	122.953	122.837	122.721	122.605	122.489	122.372	122.256	122.14	122.024	121.907	121.791	121.675	121.559	121.442	121.326	121.21	121.094	120.978
	110.672	111.089	111.505	111.922	112.339	112.755	113.172	113.589	114.005	114.422	114.839	115.255	115.672	116.089	116.505	116.922	117.339	117.755	118.172	118.589	119.005	119.422	119.839	120.255	120.672	121.089	121.505	121.922	122.339	122.755	123.172	123.051	122.931	122.811	122.69	122.57	122.449	122.329	122.208	122.088	121.967	121.847	121.727	121.606	121.486	121.365	121.245	121.124	121.004
	110.672	111.092	111.512	111.932	112.352	112.772	113.192	113.612	114.032	114.453	114.873	115.293	115.713	116.133	116.553	116.973	117.393	117.813	118.233	118.653	119.073	119.493	119.914	120.334	120.754	121.174	121.594	122.014	122.434	122.854	123.274	123.149	123.025	122.9	122.775	122.651	122.526	122.401	122.277	122.152	122.027	121.903	121.778	121.653	121.529	121.404	121.279	121.155	121.03
	110.672	111.095	111.519	111.942	112.366	112.789	113.213	113.636	114.06	114.483	114.907	115.33	115.754	116.177	116.601	117.024	117.448	117.871	118.295	118.718	119.141	119.565	119.988	120.412	120.835	121.259	121.682	122.106	122.529	122.953	123.376	123.247	123.119	122.99	122.861	122.732	122.603	122.474	122.345	122.216	122.087	121.959	121.83	121.701	121.572	121.443	121.314	121.185	121.056
	110.672	111.099	111.526	111.953	112.379	112.806	113.233	113.66	114.087	114.514	114.941	115.368	115.795	116.221	116.648	117.075	117.502	117.929	118.356	118.783	119.21	119.637	120.063	120.49	120.917	121.344	121.771	122.198	122.625	123.052	123.479	123.345	123.212	123.079	122.946	122.813	122.68	122.547	122.414	122.281	122.147	122.014	121.881	121.748	121.615	121.482	121.349	121.216	121.082
	110.672	111.102	111.532	111.963	112.393	112.823	113.254	113.684	114.114	114.545	114.975	115.405	115.835	116.266	116.696	117.126	117.557	117.987	118.417	118.847	119.278	119.708	120.138	120.569	120.999	121.429	121.86	122.29	122.72	123.15	123.581	123.443	123.306	123.169	123.031	122.894	122.757	122.619	122.482	122.345	122.207	122.07	121.933	121.795	121.658	121.521	121.383	121.246	121.109
	110.672	111.106	111.539	111.973	112.407	112.84	113.274	113.708	114.141	114.575	115.009	115.443	115.876	116.31	116.744	117.177	117.611	118.045	118.478	118.912	119.346	119.78	120.213	120.647	121.081	121.514	121.948	122.382	122.816	123.249	123.683	123.541	123.4	123.258	123.117	122.975	122.834	122.692	122.55	122.409	122.267	122.126	121.984	121.843	121.701	121.56	121.418	121.277	121.135
	110.672	111.109	111.546	111.983	112.42	112.857	113.294	113.732	114.169	114.606	115.043	115.48	115.917	116.354	116.791	117.228	117.666	118.103	118.54	118.977	119.414	119.851	120.288	120.725	121.162	121.6	122.037	122.474	122.911	123.348	123.785	123.639	123.494	123.348	123.202	123.056	122.91	122.765	122.619	122.473	122.327	122.182	122.036	121.89	121.744	121.599	121.453	121.307	121.161
	110.672	111.112	111.553	111.993	112.434	112.874	113.315	113.755	114.196	114.636	115.077	115.518	115.958	116.399	116.839	117.28	117.72	118.161	118.601	119.042	119.482	119.923	120.363	120.804	121.244	121.685	122.125	122.566	123.006	123.447	123.887	123.737	123.587	123.437	123.287	123.137	122.987	122.837	122.687	122.537	122.387	122.237	122.087	121.937	121.787	121.637	121.487	121.337	121.187
	110.672	111.116	111.56	112.004	112.448	112.891	113.335	113.779	114.223	114.667	115.111	115.555	115.999	116.443	116.887	117.331	117.775	118.219	118.662	119.106	119.55	119.994	120.438	120.882	121.326	121.77	122.214	122.658	123.102	123.546	123.99	123.835	123.681	123.527	123.373	123.218	123.064	122.91	122.756	122.602	122.447	122.293	122.139	121.985	121.831	121.676	121.522	121.368	121.214
	110.672	111.119	111.567	112.014	112.461	112.908	113.356	113.803	114.25	114.698	115.145	115.592	116.04	116.487	116.934	117.382	117.829	118.276	118.724	119.171	119.618	120.066	120.513	120.96	121.408	121.855	122.302	122.75	123.197	123.644	124.092	123.933	123.775	123.616	123.458	123.3	123.141	122.983	122.824	122.666	122.507	122.349	122.191	122.032	121.874	121.715	121.557	121.398	121.24
	110.667	111.115	111.563	112.011	112.459	112.907	113.356	113.804	114.252	114.7	115.148	115.596	116.045	116.493	116.941	117.389	117.837	118.285	118.734	119.182	119.63	120.078	120.526	120.975	121.423	121.871	122.319	122.767	123.215	123.664	124.112	123.964	123.816	123.669	123.521	123.373	123.225	123.078	122.93	122.782	122.635	122.487	122.339	122.191	122.044	121.896	121.748	121.601	121.453
	110.661	111.11	111.559	112.008	112.457	112.906	113.355	113.804	114.253	114.702	115.151	115.6	116.049	116.498	116.947	117.396	117.846	118.295	118.744	119.193	119.642	120.091	120.54	120.989	121.438	121.887	122.336	122.785	123.234	123.683	124.132	123.995	123.858	123.721	123.584	123.447	123.31	123.173	123.036	122.899	122.762	122.625	122.488	122.351	122.214	122.077	121.94	121.803	121.666
	110.656	111.106	111.556	112.005	112.455	112.905	113.355	113.805	114.255	114.705	115.155	115.604	116.054	116.504	116.954	117.404	117.854	118.304	118.753	119.203	119.653	120.103	120.553	121.003	121.453	121.903	122.352	122.802	123.252	123.702	124.152	124.026	123.899	123.773	123.647	123.52	123.394	123.268	123.142	123.015	122.889	122.763	122.637	122.51	122.384	122.258	122.131	122.005	121.879
	110.651	111.101	111.552	112.003	112.453	112.904	113.355	113.806	114.256	114.707	115.158	115.608	116.059	116.51	116.96	117.411	117.862	118.313	118.763	119.214	119.665	120.115	120.566	121.017	121.468	121.918	122.369	122.82	123.27	123.721	124.172	124.056	123.941	123.825	123.71	123.594	123.479	123.363	123.247	123.132	123.016	122.901	122.785	122.67	122.554	122.439	122.323	122.207	122.092
	110.645	111.097	111.548	112	112.451	112.903	113.355	113.806	114.258	114.709	115.161	115.612	116.064	116.515	116.967	117.419	117.87	118.322	118.773	119.225	119.676	120.128	120.579	121.031	121.483	121.934	122.386	122.837	123.289	123.74	124.192	124.087	123.982	123.877	123.773	123.668	123.563	123.458	123.353	123.248	123.144	123.039	122.934	122.829	122.724	122.619	122.515	122.41	122.305
	110.64	111.092	111.545	111.997	112.45	112.902	113.354	113.807	114.259	114.712	115.164	115.616	116.069	116.521	116.974	117.426	117.878	118.331	118.783	119.236	119.688	120.14	120.593	121.045	121.498	121.95	122.402	122.855	123.307	123.76	124.212	124.118	124.024	123.93	123.835	123.741	123.647	123.553	123.459	123.365	123.271	123.177	123.083	122.988	122.894	122.8	122.706	122.612	122.518
	110.635	111.088	111.541	111.994	112.448	112.901	113.354	113.807	114.261	114.714	115.167	115.62	116.074	116.527	116.98	117.433	117.887	118.34	118.793	119.246	119.699	120.153	120.606	121.059	121.512	121.966	122.419	122.872	123.325	123.779	124.232	124.149	124.065	123.982	123.898	123.815	123.732	123.648	123.565	123.481	123.398	123.315	123.231	123.148	123.065	122.981	122.898	122.814	122.731
	110.629	111.083	111.537	111.992	112.446	112.9	113.354	113.808	114.262	114.716	115.17	115.624	116.078	116.532	116.987	117.441	117.895	118.349	118.803	119.257	119.711	120.165	120.619	121.073	121.527	121.982	122.436	122.89	123.344	123.798	124.252	124.179	124.107	124.034	123.961	123.889	123.816	123.743	123.671	123.598	123.525	123.453	123.38	123.307	123.235	123.162	123.089	123.017	122.944
	110.624	111.079	111.534	111.989	112.444	112.899	113.354	113.808	114.263	114.718	115.173	115.628	116.083	116.538	116.993	117.448	117.903	118.358	118.813	119.268	119.723	120.178	120.633	121.087	121.542	121.997	122.452	122.907	123.362	123.817	124.272	124.21	124.148	124.086	124.024	123.962	123.9	123.838	123.776	123.714	123.653	123.591	123.529	123.467	123.405	123.343	123.281	123.219	123.157
	110.619	111.074	111.53	111.986	112.442	112.898	113.353	113.809	114.265	114.721	115.176	115.632	116.088	116.544	117	117.455	117.911	118.367	118.823	119.278	119.734	120.19	120.646	121.102	121.557	122.013	122.469	122.925	123.38	123.836	124.292	124.241	124.19	124.138	124.087	124.036	123.985	123.933	123.882	123.831	123.78	123.729	123.677	123.626	123.575	123.524	123.472	123.421	123.37
	110.613	111.07	111.527	111.983	112.44	112.896	113.353	113.81	114.266	114.723	115.18	115.636	116.093	116.549	117.006	117.463	117.919	118.376	118.833	119.289	119.746	120.202	120.659	121.116	121.572	122.029	122.486	122.942	123.399	123.855	124.312	124.272	124.231	124.191	124.15	124.11	124.069	124.029	123.988	123.948	123.907	123.867	123.826	123.786	123.745	123.705	123.664	123.623	123.583
	110.608	111.065	111.523	111.98	112.438	112.895	113.353	113.81	114.268	114.725	115.183	115.64	116.098	116.555	117.013	117.47	117.928	118.385	118.842	119.3	119.757	120.215	120.672	121.13	121.587	122.045	122.502	122.96	123.417	123.875	124.332	124.302	124.273	124.243	124.213	124.183	124.153	124.124	124.094	124.064	124.034	124.004	123.975	123.945	123.915	123.885	123.856	123.826	123.796
	110.603	111.061	111.519	111.978	112.436	112.894	113.353	113.811	114.269	114.727	115.186	115.644	116.102	116.561	117.019	117.477	117.936	118.394	118.852	119.311	119.769	120.227	120.686	121.144	121.602	122.061	122.519	122.977	123.436	123.894	124.352	124.333	124.314	124.295	124.276	124.257	124.238	124.219	124.2	124.181	124.162	124.142	124.123	124.104	124.085	124.066	124.047	124.028	124.009
	110.597	111.056	111.516	111.975	112.434	112.893	113.352	113.811	114.271	114.73	115.189	115.648	116.107	116.566	117.026	117.485	117.944	118.403	118.862	119.321	119.781	120.24	120.699	121.158	121.617	122.076	122.536	122.995	123.454	123.913	124.372	124.364	124.355	124.347	124.339	124.33	124.322	124.314	124.305	124.297	124.289	124.28	124.272	124.264	124.255	124.247	124.239	124.23	124.222
	110.592	111.052	111.512	111.972	112.432	112.892	113.352	113.812	114.272	114.732	115.192	115.652	116.112	116.572	117.032	117.492	117.952	118.412	118.872	119.332	119.792	120.252	120.712	121.172	121.632	122.092	122.552	123.012	123.472	123.932	124.392	124.395	124.397	124.399	124.402	124.404	124.406	124.409	124.411	124.414	124.416	124.418	124.421	124.423	124.426	124.428	124.43	124.433	124.435
	110.587	111.048	111.508	111.969	112.43	112.891	113.352	113.813	114.273	114.734	115.195	115.656	116.117	116.578	117.039	117.499	117.96	118.421	118.882	119.343	119.804	120.265	120.725	121.186	121.647	122.108	122.569	123.03	123.491	123.951	124.412	124.425	124.438	124.452	124.465	124.478	124.491	124.504	124.517	124.53	124.543	124.556	124.569	124.583	124.596	124.609	124.622	124.635	124.648
	110.581	111.043	111.505	111.966	112.428	112.89	113.352	113.813	114.275	114.737	115.198	115.66	116.122	116.583	117.045	117.507	117.968	118.43	118.892	119.354	119.815	120.277	120.739	121.2	121.662	122.124	122.585	123.047	123.509	123.971	124.432	124.456	124.48	124.504	124.528	124.551	124.575	124.599	124.623	124.647	124.67	124.694	124.718	124.742	124.766	124.79	124.813	124.837	124.861
	110.576	111.039	111.501	111.964	112.426	112.889	113.351	113.814	114.276	114.739	115.201	115.664	116.127	116.589	117.052	117.514	117.977	118.439	118.902	119.364	119.827	120.289	120.752	121.214	121.677	122.14	122.602	123.065	123.527	123.99	124.452	124.487	124.521	124.556	124.59	124.625	124.66	124.694	124.729	124.763	124.798	124.832	124.867	124.901	124.936	124.97	125.005	125.04	125.074
	110.571	111.034	111.497	111.961	112.424	112.888	113.351	113.814	114.278	114.741	115.205	115.668	116.131	116.595	117.058	117.522	117.985	118.448	118.912	119.375	119.838	120.302	120.765	121.229	121.692	122.155	122.619	123.082	123.546	124.009	124.472	124.518	124.563	124.608	124.653	124.699	124.744	124.789	124.834	124.88	124.925	124.97	125.015	125.061	125.106	125.151	125.197	125.242	125.287
	110.565	111.03	111.494	111.958	112.422	112.887	113.351	113.815	114.279	114.743	115.208	115.672	116.136	116.6	117.065	117.529	117.993	118.457	118.922	119.386	119.85	120.314	120.778	121.243	121.707	122.171	122.635	123.1	123.564	124.028	124.492	124.548	124.604	124.66	124.716	124.772	124.828	124.884	124.94	124.996	125.052	125.108	125.164	125.22	125.276	125.332	125.388	125.444	125.5
	110.56	111.025	111.49	111.955	112.42	112.885	113.351	113.816	114.281	114.746	115.211	115.676	116.141	116.606	117.071	117.536	118.001	118.466	118.931	119.397	119.862	120.327	120.792	121.257	121.722	122.187	122.652	123.117	123.582	124.047	124.512	124.579	124.646	124.713	124.779	124.846	124.913	124.979	125.046	125.113	125.179	125.246	125.313	125.38	125.446	125.513	125.58	125.646	125.713
	110.555	111.021	111.487	111.952	112.418	112.884	113.35	113.816	114.282	114.748	115.214	115.68	116.146	116.612	117.078	117.544	118.009	118.475	118.941	119.407	119.873	120.339	120.805	121.271	121.737	122.203	122.669	123.135	123.601	124.066	124.532	124.61	124.687	124.765	124.842	124.92	124.997	125.074	125.152	125.229	125.307	125.384	125.462	125.539	125.616	125.694	125.771	125.849	125.926
	110.549	111.016	111.483	111.95	112.416	112.883	113.35	113.817	114.284	114.75	115.217	115.684	116.151	116.617	117.084	117.551	118.018	118.484	118.951	119.418	119.885	120.352	120.818	121.285	121.752	122.219	122.685	123.152	123.619	124.086	124.552	124.641	124.729	124.817	124.905	124.993	125.081	125.169	125.258	125.346	125.434	125.522	125.61	125.698	125.787	125.875	125.963	126.051	126.139
	110.544	111.012	111.479	111.947	112.415	112.882	113.35	113.817	114.285	114.753	115.22	115.688	116.155	116.623	117.091	117.558	118.026	118.494	118.961	119.429	119.896	120.364	120.832	121.299	121.767	122.234	122.702	123.17	123.637	124.105	124.572	124.671	124.77	124.869	124.968	125.067	125.166	125.265	125.363	125.462	125.561	125.66	125.759	125.858	125.957	126.055	126.154	126.253	126.352
	110.539	111.007	111.476	111.944	112.413	112.881	113.349	113.818	114.286	114.755	115.223	115.692	116.16	116.629	117.097	117.566	118.034	118.503	118.971	119.439	119.908	120.376	120.845	121.313	121.782	122.25	122.719	123.187	123.656	124.124	124.593	124.702	124.812	124.921	125.031	125.14	125.25	125.36	125.469	125.579	125.688	125.798	125.908	126.017	126.127	126.236	126.346	126.456	126.565
	110.533	111.003	111.472	111.941	112.411	112.88	113.349	113.819	114.288	114.757	115.226	115.696	116.165	116.634	117.104	117.573	118.042	118.512	118.981	119.45	119.92	120.389	120.858	121.327	121.797	122.266	122.735	123.205	123.674	124.143	124.613	124.733	124.853	124.973	125.094	125.214	125.334	125.455	125.575	125.695	125.816	125.936	126.056	126.177	126.297	126.417	126.537	126.658	126.778
	110.528	110.998	111.468	111.939	112.409	112.879	113.349	113.819	114.289	114.759	115.23	115.7	116.17	116.64	117.11	117.58	118.05	118.521	118.991	119.461	119.931	120.401	120.871	121.342	121.812	122.282	122.752	123.222	123.692	124.162	124.633	124.764	124.895	125.026	125.157	125.288	125.419	125.55	125.681	125.812	125.943	126.074	126.205	126.336	126.467	126.598	126.729	126.86	126.991
	110.523	110.994	111.465	111.936	112.407	112.878	113.349	113.82	114.291	114.762	115.233	115.704	116.175	116.646	117.117	117.588	118.059	118.53	119.001	119.472	119.943	120.414	120.885	121.356	121.827	122.298	122.769	123.24	123.711	124.182	124.653	124.794	124.936	125.078	125.22	125.361	125.503	125.645	125.787	125.928	126.07	126.212	126.354	126.495	126.637	126.779	126.921	127.062	127.204
	110.517	110.989	111.461	111.933	112.405	112.877	113.348	113.82	114.292	114.764	115.236	115.708	116.18	116.651	117.123	117.595	118.067	118.539	119.011	119.482	119.954	120.426	120.898	121.37	121.842	122.313	122.785	123.257	123.729	124.201	124.673	124.825	124.978	125.13	125.283	125.435	125.587	125.74	125.892	126.045	126.197	126.35	126.502	126.655	126.807	126.96	127.112	127.265	127.417
	110.512	110.985	111.457	111.93	112.403	112.876	113.348	113.821	114.294	114.766	115.239	115.712	116.184	116.657	117.13	117.602	118.075	118.548	119.02	119.493	119.966	120.439	120.911	121.384	121.857	122.329	122.802	123.275	123.747	124.22	124.693	124.856	125.019	125.182	125.345	125.509	125.672	125.835	125.998	126.161	126.325	126.488	126.651	126.814	126.977	127.141	127.304	127.467	127.63
	110.507	110.98	111.454	111.927	112.401	112.874	113.348	113.822	114.295	114.769	115.242	115.716	116.189	116.663	117.136	117.61	118.083	118.557	119.03	119.504	119.977	120.451	120.924	121.398	121.872	122.345	122.819	123.292	123.766	124.239	124.713	124.887	125.061	125.234	125.408	125.582	125.756	125.93	126.104	126.278	126.452	126.626	126.8	126.974	127.147	127.321	127.495	127.669	127.843
	110.501	110.976	111.45	111.925	112.399	112.873	113.348	113.822	114.296	114.771	115.245	115.72	116.194	116.668	117.143	117.617	118.091	118.566	119.04	119.515	119.989	120.463	120.938	121.412	121.886	122.361	122.835	123.31	123.784	124.258	124.733	124.917	125.102	125.287	125.471	125.656	125.841	126.025	126.21	126.394	126.579	126.764	126.948	127.133	127.318	127.502	127.687	127.872	128.056
	110.496	110.971	111.447	111.922	112.397	112.872	113.347	113.823	114.298	114.773	115.248	115.724	116.199	116.674	117.149	117.624	118.1	118.575	119.05	119.525	120.001	120.476	120.951	121.426	121.901	122.377	122.852	123.327	123.802	124.278	124.753	124.948	125.143	125.339	125.534	125.73	125.925	126.12	126.316	126.511	126.706	126.902	127.097	127.292	127.488	127.683	127.878	128.074	128.269
	110.491	110.967	111.443	111.919	112.395	112.871	113.347	113.823	114.299	114.775	115.251	115.728	116.204	116.68	117.156	117.632	118.108	118.584	119.06	119.536	120.012	120.488	120.964	121.44	121.916	122.392	122.869	123.345	123.821	124.297	124.773	124.979	125.185	125.391	125.597	125.803	126.009	126.215	126.421	126.627	126.834	127.04	127.246	127.452	127.658	127.864	128.07	128.276	128.482
	110.486	110.962	111.439	111.916	112.393	112.87	113.347	113.824	114.301	114.778	115.255	115.732	116.208	116.685	117.162	117.639	118.116	118.593	119.07	119.547	120.024	120.501	120.978	121.454	121.931	122.408	122.885	123.362	123.839	124.316	124.793	125.01	125.226	125.443	125.66	125.877	126.094	126.31	126.527	126.744	126.961	127.178	127.394	127.611	127.828	128.045	128.262	128.478	128.695
	110.48	110.958	111.436	111.913	112.391	112.869	113.347	113.824	114.302	114.78	115.258	115.735	116.213	116.691	117.169	117.647	118.124	118.602	119.08	119.558	120.035	120.513	120.991	121.469	121.946	122.424	122.902	123.38	123.857	124.335	124.813	125.04	125.268	125.495	125.723	125.95	126.178	126.405	126.633	126.861	127.088	127.316	127.543	127.771	127.998	128.226	128.453	128.681	128.908
	110.475	110.953	111.432	111.911	112.389	112.868	113.346	113.825	114.304	114.782	115.261	115.739	116.218	116.697	117.175	117.654	118.132	118.611	119.09	119.568	120.047	120.525	121.004	121.483	121.961	122.44	122.918	123.397	123.876	124.354	124.833	125.071	125.309	125.548	125.786	126.024	126.262	126.501	126.739	126.977	127.215	127.454	127.692	127.93	128.168	128.406	128.645	128.883	129.121
	110.47	110.949	111.428	111.908	112.387	112.867	113.346	113.826	114.305	114.785	115.264	115.743	116.223	116.702	117.182	117.661	118.141	118.62	119.1	119.579	120.058	120.538	121.017	121.497	121.976	122.456	122.935	123.415	123.894	124.373	124.853	125.102	125.351	125.6	125.849	126.098	126.347	126.596	126.845	127.094	127.343	127.591	127.84	128.089	128.338	128.587	128.836	129.085	129.334
	110.464	110.945	111.425	111.905	112.385	112.866	113.346	113.826	114.307	114.787	115.267	115.747	116.228	116.708	117.188	117.669	118.149	118.629	119.109	119.59	120.07	120.55	121.031	121.511	121.991	122.471	122.952	123.432	123.912	124.393	124.873	125.133	125.392	125.652	125.912	126.171	126.431	126.691	126.95	127.21	127.47	127.729	127.989	128.249	128.508	128.768	129.028	129.288	129.547
	110.459	110.94	111.421	111.902	112.383	112.865	113.346	113.827	114.308	114.789	115.27	115.751	116.233	116.714	117.195	117.676	118.157	118.638	119.119	119.6	120.082	120.563	121.044	121.525	122.006	122.487	122.968	123.45	123.931	124.412	124.893	125.163	125.434	125.704	125.975	126.245	126.515	126.786	127.056	127.327	127.597	127.867	128.138	128.408	128.679	128.949	129.219	129.49	129.76
	110.454	110.936	111.418	111.9	112.381	112.863	113.345	113.827	114.309	114.791	115.273	115.755	116.237	116.719	117.201	117.683	118.165	118.647	119.129	119.611	120.093	120.575	121.057	121.539	122.021	122.503	122.985	123.467	123.949	124.431	124.913	125.194	125.475	125.756	126.037	126.319	126.6	126.881	127.162	127.443	127.724	128.005	128.286	128.568	128.849	129.13	129.411	129.692	129.973
	110.448	110.931	111.414	111.897	112.38	112.862	113.345	113.828	114.311	114.794	115.277	115.759	116.242	116.725	117.208	117.691	118.173	118.656	119.139	119.622	120.105	120.588	121.07	121.553	122.036	122.519	123.002	123.485	123.967	124.45	124.933	125.225	125.517	125.809	126.1	126.392	126.684	126.976	127.268	127.56	127.851	128.143	128.435	128.727	129.019	129.311	129.603	129.894	130.186
	110.443	110.927	111.41	111.894	112.378	112.861	113.345	113.829	114.312	114.796	115.28	115.763	116.247	116.731	117.214	117.698	118.182	118.665	119.149	119.633	120.116	120.6	121.084	121.567	122.051	122.535	123.018	123.502	123.986	124.469	124.953	125.256	125.558	125.861	126.163	126.466	126.768	127.071	127.374	127.676	127.979	128.281	128.584	128.886	129.189	129.492	129.794	130.097	130.399
	110.438	110.922	111.407	111.891	112.376	112.86	113.345	113.829	114.314	114.798	115.283	115.767	116.252	116.736	117.221	117.705	118.19	118.674	119.159	119.643	120.128	120.612	121.097	121.581	122.066	122.551	123.035	123.52	124.004	124.489	124.973	125.286	125.6	125.913	126.226	126.54	126.853	127.166	127.479	127.793	128.106	128.419	128.733	129.046	129.359	129.672	129.986	130.299	130.612
	110.432	110.918	111.403	111.888	112.374	112.859	113.344	113.83	114.315	114.801	115.286	115.771	116.257	116.742	117.227	117.713	118.198	118.683	119.169	119.654	120.14	120.625	121.11	121.596	122.081	122.566	123.052	123.537	124.022	124.508	124.993	125.317	125.641	125.965	126.289	126.613	126.937	127.261	127.585	127.909	128.233	128.557	128.881	129.205	129.529	129.853	130.177	130.501	130.825
	110.427	110.913	111.399	111.886	112.372	112.858	113.344	113.83	114.317	114.803	115.289	115.775	116.261	116.748	117.234	117.72	118.206	118.692	119.179	119.665	120.151	120.637	121.124	121.61	122.096	122.582	123.068	123.555	124.041	124.527	125.013	125.348	125.683	126.017	126.352	126.687	127.022	127.356	127.691	128.026	128.36	128.695	129.03	129.365	129.699	130.034	130.369	130.704	131.038
	110.422	110.909	111.396	111.883	112.37	112.857	113.344	113.831	114.318	114.805	115.292	115.779	116.266	116.753	117.24	117.727	118.214	118.702	119.189	119.676	120.163	120.65	121.137	121.624	122.111	122.598	123.085	123.572	124.059	124.546	125.033	125.379	125.724	126.07	126.415	126.76	127.106	127.451	127.797	128.142	128.488	128.833	129.179	129.524	129.869	130.215	130.56	130.906	131.251
	110.416	110.904	111.392	111.88	112.368	112.856	113.344	113.832	114.319	114.807	115.295	115.783	116.271	116.759	117.247	117.735	118.223	118.711	119.198	119.686	120.174	120.662	121.15	121.638	122.126	122.614	123.102	123.59	124.077	124.565	125.053	125.409	125.766	126.122	126.478	126.834	127.19	127.546	127.903	128.259	128.615	128.971	129.327	129.683	130.04	130.396	130.752	131.108	131.464
	110.411	110.9	111.388	111.877	112.366	112.855	113.343	113.832	114.321	114.81	115.298	115.787	116.276	116.765	117.253	117.742	118.231	118.72	119.208	119.697	120.186	120.675	121.163	121.652	122.141	122.63	123.118	123.607	124.096	124.585	125.073	125.44	125.807	126.174	126.541	126.908	127.275	127.641	128.008	128.375	128.742	129.109	129.476	129.843	130.21	130.577	130.944	131.31	131.677
	110.406	110.895	111.385	111.874	112.364	112.854	113.343	113.833	114.322	114.812	115.302	115.791	116.281	116.77	117.26	117.749	118.239	118.729	119.218	119.708	120.197	120.687	121.177	121.666	122.156	122.645	123.135	123.625	124.114	124.604	125.093	125.471	125.849	126.226	126.604	126.981	127.359	127.737	128.114	128.492	128.869	129.247	129.625	130.002	130.38	130.757	131.135	131.513	131.89
	110.568	111.054	111.539	112.024	112.509	112.995	113.48	113.965	114.451	114.936	115.421	115.906	116.392	116.877	117.362	117.847	118.333	118.818	119.303	119.788	120.274	120.759	121.244	121.729	122.215	122.7	123.185	123.671	124.156	124.641	125.126	125.497	125.869	126.24	126.611	126.982	127.353	127.724	128.095	128.466	128.837	129.208	129.58	129.951	130.322	130.693	131.064	131.435	131.806
	110.731	111.212	111.693	112.174	112.655	113.136	113.617	114.098	114.579	115.06	115.541	116.021	116.502	116.983	117.464	117.945	118.426	118.907	119.388	119.869	120.35	120.831	121.312	121.793	122.274	122.755	123.236	123.717	124.197	124.678	125.159	125.524	125.889	126.253	126.618	126.982	127.347	127.712	128.076	128.441	128.805	129.17	129.534	129.899	130.264	130.628	130.993	131.357	131.722
	110.894	111.37	111.847	112.324	112.8	113.277	113.754	114.23	114.707	115.183	115.66	116.137	116.613	117.09	117.567	118.043	118.52	118.996	119.473	119.95	120.426	120.903	121.379	121.856	122.333	122.809	123.286	123.763	124.239	124.716	125.192	125.55	125.909	126.267	126.625	126.983	127.341	127.699	128.057	128.415	128.773	129.131	129.489	129.847	130.206	130.564	130.922	131.28	131.638
	111.057	111.529	112.001	112.473	112.946	113.418	113.89	114.363	114.835	115.307	115.78	116.252	116.724	117.196	117.669	118.141	118.613	119.086	119.558	120.03	120.502	120.975	121.447	121.919	122.392	122.864	123.336	123.809	124.281	124.753	125.225	125.577	125.929	126.28	126.632	126.983	127.335	127.686	128.038	128.39	128.741	129.093	129.444	129.796	130.147	130.499	130.851	131.202	131.554
	111.219	111.687	112.155	112.623	113.091	113.559	114.027	114.495	114.963	115.431	115.899	116.367	116.835	117.303	117.771	118.239	118.707	119.175	119.643	120.111	120.579	121.047	121.515	121.983	122.451	122.919	123.387	123.855	124.322	124.79	125.258	125.604	125.949	126.294	126.639	126.984	127.329	127.674	128.019	128.364	128.709	129.054	129.399	129.744	130.089	130.434	130.78	131.125	131.47
	111.382	111.846	112.309	112.773	113.237	113.7	114.164	114.628	115.091	115.555	116.019	116.482	116.946	117.409	117.873	118.337	118.8	119.264	119.728	120.191	120.655	121.119	121.582	122.046	122.51	122.973	123.437	123.901	124.364	124.828	125.291	125.63	125.969	126.307	126.646	126.984	127.323	127.661	128	128.338	128.677	129.016	129.354	129.693	130.031	130.37	130.708	131.047	131.386
	111.545	112.004	112.463	112.923	113.382	113.841	114.301	114.76	115.219	115.679	116.138	116.597	117.057	117.516	117.975	118.435	118.894	119.353	119.813	120.272	120.731	121.191	121.65	122.109	122.569	123.028	123.487	123.947	124.406	124.865	125.324	125.657	125.989	126.321	126.653	126.985	127.317	127.649	127.981	128.313	128.645	128.977	129.309	129.641	129.973	130.305	130.637	130.969	131.301
	111.708	112.163	112.618	113.073	113.528	113.983	114.438	114.893	115.348	115.803	116.258	116.713	117.168	117.623	118.078	118.533	118.988	119.443	119.898	120.353	120.808	121.263	121.718	122.173	122.628	123.083	123.538	123.993	124.448	124.903	125.358	125.683	126.009	126.334	126.66	126.985	127.311	127.636	127.962	128.287	128.613	128.938	129.264	129.59	129.915	130.241	130.566	130.892	131.217
	111.87	112.321	112.772	113.222	113.673	114.124	114.574	115.025	115.476	115.926	116.377	116.828	117.278	117.729	118.18	118.63	119.081	119.532	119.982	120.433	120.884	121.334	121.785	122.236	122.687	123.137	123.588	124.039	124.489	124.94	125.391	125.71	126.029	126.348	126.667	126.986	127.305	127.624	127.943	128.262	128.581	128.9	129.219	129.538	129.857	130.176	130.495	130.814	131.133
	112.033	112.479	112.926	113.372	113.818	114.265	114.711	115.157	115.604	116.05	116.497	116.943	117.389	117.836	118.282	118.728	119.175	119.621	120.067	120.514	120.96	121.406	121.853	122.299	122.745	123.192	123.638	124.085	124.531	124.977	125.424	125.736	126.049	126.361	126.674	126.986	127.299	127.611	127.924	128.236	128.549	128.861	129.174	129.486	129.799	130.111	130.424	130.736	131.049
	112.196	112.638	113.08	113.522	113.964	114.406	114.848	115.29	115.732	116.174	116.616	117.058	117.5	117.942	118.384	118.826	119.268	119.71	120.152	120.594	121.036	121.478	121.92	122.362	122.804	123.246	123.689	124.131	124.573	125.015	125.457	125.763	126.069	126.375	126.681	126.987	127.293	127.599	127.905	128.211	128.517	128.823	129.129	129.435	129.741	130.047	130.353	130.659	130.965
	112.358	112.796	113.234	113.672	114.109	114.547	114.985	115.422	115.86	116.298	116.736	117.173	117.611	118.049	118.486	118.924	119.362	119.799	120.237	120.675	121.113	121.55	121.988	122.426	122.863	123.301	123.739	124.177	124.614	125.052	125.49	125.789	126.089	126.388	126.688	126.987	127.287	127.586	127.886	128.185	128.485	128.784	129.084	129.383	129.683	129.982	130.282	130.581	130.881
	112.521	112.955	113.388	113.821	114.255	114.688	115.122	115.555	115.988	116.422	116.855	117.288	117.722	118.155	118.589	119.022	119.455	119.889	120.322	120.755	121.189	121.622	122.056	122.489	122.922	123.356	123.789	124.223	124.656	125.089	125.523	125.816	126.109	126.402	126.695	126.988	127.281	127.574	127.867	128.16	128.453	128.746	129.039	129.332	129.625	129.918	130.211	130.504	130.797
	112.684	113.113	113.542	113.971	114.4	114.829	115.258	115.687	116.116	116.545	116.975	117.404	117.833	118.262	118.691	119.12	119.549	119.978	120.407	120.836	121.265	121.694	122.123	122.552	122.981	123.41	123.839	124.269	124.698	125.127	125.556	125.842	126.129	126.415	126.702	126.988	127.275	127.561	127.848	128.134	128.421	128.707	128.994	129.28	129.567	129.853	130.139	130.426	130.712
	112.847	113.271	113.696	114.121	114.546	114.97	115.395	115.82	116.245	116.669	117.094	117.519	117.944	118.368	118.793	119.218	119.642	120.067	120.492	120.917	121.341	121.766	122.191	122.616	123.04	123.465	123.89	124.315	124.739	125.164	125.589	125.869	126.149	126.429	126.709	126.989	127.269	127.549	127.829	128.109	128.389	128.668	128.948	129.228	129.508	129.788	130.068	130.348	130.628
	113.009	113.43	113.85	114.271	114.691	115.111	115.532	115.952	116.373	116.793	117.214	117.634	118.054	118.475	118.895	119.316	119.736	120.156	120.577	120.997	121.418	121.838	122.258	122.679	123.099	123.52	123.94	124.361	124.781	125.201	125.622	125.895	126.169	126.442	126.716	126.989	127.263	127.536	127.81	128.083	128.356	128.63	128.903	129.177	129.45	129.724	129.997	130.271	130.544
	113.172	113.588	114.004	114.42	114.837	115.253	115.669	116.085	116.501	116.917	117.333	117.749	118.165	118.581	118.997	119.413	119.83	120.246	120.662	121.078	121.494	121.91	122.326	122.742	123.158	123.574	123.99	124.407	124.823	125.239	125.655	125.922	126.189	126.456	126.723	126.99	127.257	127.524	127.79	128.057	128.324	128.591	128.858	129.125	129.392	129.659	129.926	130.193	130.46
	113.335	113.747	114.158	114.57	114.982	115.394	115.806	116.217	116.629	117.041	117.453	117.864	118.276	118.688	119.1	119.511	119.923	120.335	120.747	121.158	121.57	121.982	122.394	122.805	123.217	123.629	124.041	124.453	124.864	125.276	125.688	125.948	126.209	126.469	126.73	126.99	127.251	127.511	127.771	128.032	128.292	128.553	128.813	129.074	129.334	129.595	129.855	130.115	130.376
	113.498	113.905	114.313	114.72	115.127	115.535	115.942	116.35	116.757	117.165	117.572	117.979	118.387	118.794	119.202	119.609	120.017	120.424	120.832	121.239	121.646	122.054	122.461	122.869	123.276	123.684	124.091	124.499	124.906	125.313	125.721	125.975	126.229	126.483	126.737	126.991	127.245	127.498	127.752	128.006	128.26	128.514	128.768	129.022	129.276	129.53	129.784	130.038	130.292
	113.66	114.064	114.467	114.87	115.273	115.676	116.079	116.482	116.885	117.288	117.692	118.095	118.498	118.901	119.304	119.707	120.11	120.513	120.916	121.32	121.723	122.126	122.529	122.932	123.335	123.738	124.141	124.545	124.948	125.351	125.754	126.001	126.249	126.496	126.744	126.991	127.238	127.486	127.733	127.981	128.228	128.476	128.723	128.971	129.218	129.465	129.713	129.96	130.208
	113.823	114.222	114.621	115.02	115.418	115.817	116.216	116.615	117.013	117.412	117.811	118.21	118.609	119.007	119.406	119.805	120.204	120.603	121.001	121.4	121.799	122.198	122.597	122.995	123.394	123.793	124.192	124.591	124.989	125.388	125.787	126.028	126.269	126.51	126.751	126.992	127.232	127.473	127.714	127.955	128.196	128.437	128.678	128.919	129.16	129.401	129.642	129.883	130.124
	113.986	114.38	114.775	115.169	115.564	115.958	116.353	116.747	117.142	117.536	117.931	118.325	118.72	119.114	119.508	119.903	120.297	120.692	121.086	121.481	121.875	122.27	122.664	123.059	123.453	123.848	124.242	124.637	125.031	125.425	125.82	126.054	126.289	126.523	126.758	126.992	127.226	127.461	127.695	127.93	128.164	128.399	128.633	128.867	129.102	129.336	129.571	129.805	130.039
	114.149	114.539	114.929	115.319	115.709	116.099	116.489	116.88	117.27	117.66	118.05	118.44	118.83	119.221	119.611	120.001	120.391	120.781	121.171	121.561	121.952	122.342	122.732	123.122	123.512	123.902	124.292	124.683	125.073	125.463	125.853	126.081	126.309	126.537	126.765	126.993	127.22	127.448	127.676	127.904	128.132	128.36	128.588	128.816	129.044	129.272	129.499	129.727	129.955
	114.311	114.697	115.083	115.469	115.855	116.24	116.626	117.012	117.398	117.784	118.17	118.555	118.941	119.327	119.713	120.099	120.485	120.87	121.256	121.642	122.028	122.414	122.799	123.185	123.571	123.957	124.343	124.729	125.114	125.5	125.886	126.107	126.329	126.55	126.772	126.993	127.214	127.436	127.657	127.879	128.1	128.321	128.543	128.764	128.986	129.207	129.428	129.65	129.871
	114.474	114.856	115.237	115.619	116	116.382	116.763	117.145	117.526	117.908	118.289	118.671	119.052	119.434	119.815	120.197	120.578	120.96	121.341	121.723	122.104	122.486	122.867	123.249	123.63	124.012	124.393	124.775	125.156	125.538	125.919	126.134	126.349	126.564	126.779	126.993	127.208	127.423	127.638	127.853	128.068	128.283	128.498	128.713	128.927	129.142	129.357	129.572	129.787
	114.637	115.014	115.391	115.768	116.146	116.523	116.9	117.277	117.654	118.031	118.409	118.786	119.163	119.54	119.917	120.294	120.672	121.049	121.426	121.803	122.18	122.557	122.935	123.312	123.689	124.066	124.443	124.821	125.198	125.575	125.952	126.16	126.369	126.577	126.786	126.994	127.202	127.411	127.619	127.827	128.036	128.244	128.453	128.661	128.869	129.078	129.286	129.494	129.703
	114.8	115.172	115.545	115.918	116.291	116.664	117.037	117.41	117.782	118.155	118.528	118.901	119.274	119.647	120.019	120.392	120.765	121.138	121.511	121.884	122.257	122.629	123.002	123.375	123.748	124.121	124.494	124.867	125.239	125.612	125.985	126.187	126.389	126.591	126.793	126.994	127.196	127.398	127.6	127.802	128.004	128.206	128.408	128.609	128.811	129.013	129.215	129.417	129.619
	114.962	115.331	115.699	116.068	116.436	116.805	117.173	117.542	117.911	118.279	118.648	119.016	119.385	119.753	120.122	120.49	120.859	121.227	121.596	121.964	122.333	122.701	123.07	123.438	123.807	124.175	124.544	124.913	125.281	125.65	126.018	126.213	126.409	126.604	126.8	126.995	127.19	127.386	127.581	127.776	127.972	128.167	128.362	128.558	128.753	128.949	129.144	129.339	129.535
	115.125	115.489	115.853	116.218	116.582	116.946	117.31	117.674	118.039	118.403	118.767	119.131	119.495	119.86	120.224	120.588	120.952	121.317	121.681	122.045	122.409	122.773	123.138	123.502	123.866	124.23	124.594	124.959	125.323	125.687	126.051	126.24	126.429	126.618	126.807	126.995	127.184	127.373	127.562	127.751	127.94	128.129	128.317	128.506	128.695	128.884	129.073	129.262	129.45
	115.288	115.648	116.008	116.367	116.727	117.087	117.447	117.807	118.167	118.527	118.887	119.246	119.606	119.966	120.326	120.686	121.046	121.406	121.766	122.126	122.485	122.845	123.205	123.565	123.925	124.285	124.645	125.005	125.364	125.724	126.084	126.267	126.449	126.631	126.814	126.996	127.178	127.361	127.543	127.725	127.908	128.09	128.272	128.455	128.637	128.819	129.002	129.184	129.366
	115.45	115.806	116.162	116.517	116.873	117.228	117.584	117.939	118.295	118.651	119.006	119.362	119.717	120.073	120.428	120.784	121.139	121.495	121.851	122.206	122.562	122.917	123.273	123.628	123.984	124.339	124.695	125.051	125.406	125.762	126.117	126.293	126.469	126.645	126.821	126.996	127.172	127.348	127.524	127.7	127.876	128.051	128.227	128.403	128.579	128.755	128.931	129.106	129.282
	115.613	115.964	116.316	116.667	117.018	117.369	117.721	118.072	118.423	118.774	119.126	119.477	119.828	120.179	120.531	120.882	121.233	121.584	121.935	122.287	122.638	122.989	123.34	123.692	124.043	124.394	124.745	125.097	125.448	125.799	126.15	126.32	126.489	126.658	126.828	126.997	127.166	127.336	127.505	127.674	127.843	128.013	128.182	128.351	128.521	128.69	128.859	129.029	129.198
	115.776	116.123	116.47	116.817	117.164	117.511	117.857	118.204	118.551	118.898	119.245	119.592	119.939	120.286	120.633	120.98	121.327	121.673	122.02	122.367	122.714	123.061	123.408	123.755	124.102	124.449	124.796	125.143	125.489	125.836	126.183	126.346	126.509	126.672	126.835	126.997	127.16	127.323	127.486	127.649	127.811	127.974	128.137	128.3	128.463	128.625	128.788	128.951	129.114
	115.939	116.281	116.624	116.966	117.309	117.652	117.994	118.337	118.679	119.022	119.365	119.707	120.05	120.392	120.735	121.078	121.42	121.763	122.105	122.448	122.79	123.133	123.476	123.818	124.161	124.503	124.846	125.189	125.531	125.874	126.216	126.373	126.529	126.685	126.842	126.998	127.154	127.31	127.467	127.623	127.779	127.936	128.092	128.248	128.405	128.561	128.717	128.873	129.03
	116.101	116.44	116.778	117.116	117.455	117.793	118.131	118.469	118.808	119.146	119.484	119.822	120.161	120.499	120.837	121.175	121.514	121.852	122.19	122.528	122.867	123.205	123.543	123.882	124.22	124.558	124.896	125.235	125.573	125.911	126.249	126.399	126.549	126.699	126.849	126.998	127.148	127.298	127.448	127.598	127.747	127.897	128.047	128.197	128.346	128.496	128.646	128.796	128.946
	116.264	116.598	116.932	117.266	117.6	117.934	118.268	118.602	118.936	119.27	119.604	119.938	120.271	120.605	120.939	121.273	121.607	121.941	122.275	122.609	122.943	123.277	123.611	123.945	124.279	124.613	124.947	125.281	125.615	125.948	126.282	126.426	126.569	126.712	126.856	126.999	127.142	127.285	127.429	127.572	127.715	127.859	128.002	128.145	128.288	128.432	128.575	128.718	128.862
	116.427	116.757	117.086	117.416	117.745	118.075	118.405	118.734	119.064	119.393	119.723	120.053	120.382	120.712	121.042	121.371	121.701	122.03	122.36	122.69	123.019	123.349	123.678	124.008	124.338	124.667	124.997	125.327	125.656	125.986	126.315	126.452	126.589	126.726	126.863	126.999	127.136	127.273	127.41	127.546	127.683	127.82	127.957	128.094	128.23	128.367	128.504	128.641	128.777
	116.59	116.915	117.24	117.566	117.891	118.216	118.541	118.867	119.192	119.517	119.843	120.168	120.493	120.818	121.144	121.469	121.794	122.12	122.445	122.77	123.096	123.421	123.746	124.071	124.397	124.722	125.047	125.373	125.698	126.023	126.348	126.479	126.609	126.739	126.87	127	127.13	127.26	127.391	127.521	127.651	127.781	127.912	128.042	128.172	128.302	128.433	128.563	128.693
	116.752	117.073	117.394	117.715	118.036	118.357	118.678	118.999	119.32	119.641	119.962	120.283	120.604	120.925	121.246	121.567	121.888	122.209	122.53	122.851	123.172	123.493	123.814	124.135	124.456	124.777	125.098	125.419	125.74	126.061	126.381	126.505	126.629	126.753	126.877	127	127.124	127.248	127.372	127.495	127.619	127.743	127.867	127.99	128.114	128.238	128.362	128.485	128.609
	116.915	117.232	117.548	117.865	118.182	118.498	118.815	119.132	119.448	119.765	120.082	120.398	120.715	121.032	121.348	121.665	121.981	122.298	122.615	122.931	123.248	123.565	123.881	124.198	124.515	124.831	125.148	125.465	125.781	126.098	126.415	126.532	126.649	126.766	126.884	127.001	127.118	127.235	127.353	127.47	127.587	127.704	127.822	127.939	128.056	128.173	128.291	128.408	128.525
	117.078	117.39	117.703	118.015	118.327	118.639	118.952	119.264	119.576	119.889	120.201	120.513	120.826	121.138	121.45	121.763	122.075	122.387	122.7	123.012	123.324	123.637	123.949	124.261	124.574	124.886	125.198	125.511	125.823	126.135	126.448	126.558	126.669	126.78	126.891	127.001	127.112	127.223	127.333	127.444	127.555	127.666	127.776	127.887	127.998	128.109	128.219	128.33	128.441
	117.241	117.549	117.857	118.165	118.473	118.781	119.089	119.397	119.705	120.013	120.321	120.629	120.937	121.245	121.553	121.861	122.169	122.477	122.785	123.093	123.401	123.709	124.017	124.325	124.633	124.941	125.249	125.557	125.865	126.173	126.481	126.585	126.689	126.793	126.897	127.002	127.106	127.21	127.314	127.419	127.523	127.627	127.731	127.836	127.94	128.044	128.148	128.253	128.357
	117.403	117.707	118.011	118.314	118.618	118.922	119.225	119.529	119.833	120.136	120.44	120.744	121.047	121.351	121.655	121.958	122.262	122.566	122.869	123.173	123.477	123.781	124.084	124.388	124.692	124.995	125.299	125.603	125.906	126.21	126.514	126.611	126.709	126.807	126.904	127.002	127.1	127.198	127.295	127.393	127.491	127.589	127.686	127.784	127.882	127.979	128.077	128.175	128.273
	117.566	117.865	118.165	118.464	118.763	119.063	119.362	119.662	119.961	120.26	120.56	120.859	121.158	121.458	121.757	122.056	122.356	122.655	122.954	123.254	123.553	123.852	124.152	124.451	124.751	125.05	125.349	125.649	125.948	126.247	126.547	126.638	126.729	126.82	126.911	127.003	127.094	127.185	127.276	127.368	127.459	127.55	127.641	127.732	127.824	127.915	128.006	128.097	128.188
	117.729	118.024	118.319	118.614	118.909	119.204	119.499	119.794	120.089	120.384	120.679	120.974	121.269	121.564	121.859	122.154	122.449	122.744	123.039	123.334	123.629	123.924	124.219	124.514	124.809	125.105	125.4	125.695	125.99	126.285	126.58	126.664	126.749	126.834	126.918	127.003	127.088	127.173	127.257	127.342	127.427	127.511	127.596	127.681	127.766	127.85	127.935	128.02	128.104
	117.892	118.182	118.473	118.764	119.054	119.345	119.636	119.926	120.217	120.508	120.799	121.089	121.38	121.671	121.961	122.252	122.543	122.834	123.124	123.415	123.706	123.996	124.287	124.578	124.868	125.159	125.45	125.741	126.031	126.322	126.613	126.691	126.769	126.847	126.925	127.004	127.082	127.16	127.238	127.316	127.395	127.473	127.551	127.629	127.707	127.786	127.864	127.942	128.02
	118.054	118.341	118.627	118.913	119.2	119.486	119.773	120.059	120.345	120.632	120.918	121.204	121.491	121.777	122.064	122.35	122.636	122.923	123.209	123.496	123.782	124.068	124.355	124.641	124.927	125.214	125.5	125.787	126.073	126.359	126.646	126.717	126.789	126.861	126.932	127.004	127.076	127.148	127.219	127.291	127.363	127.434	127.506	127.578	127.649	127.721	127.793	127.864	127.936
	118.217	118.499	118.781	119.063	119.345	119.627	119.909	120.191	120.473	120.756	121.038	121.32	121.602	121.884	122.166	122.448	122.73	123.012	123.294	123.576	123.858	124.14	124.422	124.704	124.986	125.268	125.551	125.833	126.115	126.397	126.679	126.744	126.809	126.874	126.939	127.005	127.07	127.135	127.2	127.265	127.331	127.396	127.461	127.526	127.591	127.656	127.722	127.787	127.852
	118.38	118.657	118.935	119.213	119.491	119.768	120.046	120.324	120.602	120.879	121.157	121.435	121.713	121.99	122.268	122.546	122.824	123.101	123.379	123.657	123.934	124.212	124.49	124.768	125.045	125.323	125.601	125.879	126.156	126.434	126.712	126.77	126.829	126.888	126.946	127.005	127.064	127.122	127.181	127.24	127.298	127.357	127.416	127.474	127.533	127.592	127.65	127.709	127.768
	118.543	118.816	119.089	119.363	119.636	119.91	120.183	120.456	120.73	121.003	121.277	121.55	121.823	122.097	122.37	122.644	122.917	123.19	123.464	123.737	124.011	124.284	124.558	124.831	125.104	125.378	125.651	125.925	126.198	126.471	126.745	126.797	126.849	126.901	126.953	127.006	127.058	127.11	127.162	127.214	127.266	127.319	127.371	127.423	127.475	127.527	127.579	127.632	127.684
	118.593	118.862	119.13	119.398	119.667	119.935	120.203	120.472	120.74	121.008	121.277	121.545	121.813	122.082	122.35	122.618	122.887	123.155	123.423	123.691	123.96	124.228	124.496	124.765	125.033	125.301	125.57	125.838	126.106	126.375	126.643	126.699	126.754	126.81	126.866	126.922	126.978	127.033	127.089	127.145	127.201	127.256	127.312	127.368	127.424	127.479	127.535	127.591	127.647
	118.644	118.908	119.171	119.434	119.697	119.961	120.224	120.487	120.75	121.013	121.277	121.54	121.803	122.066	122.33	122.593	122.856	123.119	123.382	123.646	123.909	124.172	124.435	124.699	124.962	125.225	125.488	125.751	126.015	126.278	126.541	126.6	126.66	126.719	126.779	126.838	126.897	126.957	127.016	127.076	127.135	127.194	127.254	127.313	127.372	127.432	127.491	127.551	127.61
	118.695	118.954	119.212	119.47	119.728	119.986	120.244	120.502	120.76	121.019	121.277	121.535	121.793	122.051	122.309	122.567	122.825	123.084	123.342	123.6	123.858	124.116	124.374	124.632	124.89	125.149	125.407	125.665	125.923	126.181	126.439	126.502	126.565	126.628	126.691	126.754	126.817	126.88	126.943	127.006	127.069	127.132	127.195	127.258	127.321	127.384	127.447	127.51	127.573
	118.746	118.999	119.253	119.506	119.759	120.012	120.265	120.518	120.771	121.024	121.277	121.53	121.783	122.036	122.289	122.542	122.795	123.048	123.301	123.554	123.807	124.06	124.313	124.566	124.819	125.072	125.325	125.578	125.831	126.084	126.337	126.404	126.471	126.537	126.604	126.67	126.737	126.804	126.87	126.937	127.003	127.07	127.137	127.203	127.27	127.336	127.403	127.47	127.536
	118.797	119.045	119.293	119.541	119.789	120.037	120.285	120.533	120.781	121.029	121.277	121.525	121.773	122.021	122.269	122.516	122.764	123.012	123.26	123.508	123.756	124.004	124.252	124.5	124.748	124.996	125.244	125.492	125.74	125.988	126.235	126.306	126.376	126.446	126.516	126.587	126.657	126.727	126.797	126.867	126.938	127.008	127.078	127.148	127.218	127.289	127.359	127.429	127.499
	118.848	119.091	119.334	119.577	119.82	120.063	120.305	120.548	120.791	121.034	121.277	121.52	121.762	122.005	122.248	122.491	122.734	122.977	123.22	123.462	123.705	123.948	124.191	124.434	124.677	124.919	125.162	125.405	125.648	125.891	126.134	126.207	126.281	126.355	126.429	126.503	126.577	126.65	126.724	126.798	126.872	126.946	127.02	127.093	127.167	127.241	127.315	127.389	127.462
	118.899	119.137	119.375	119.613	119.85	120.088	120.326	120.564	120.801	121.039	121.277	121.515	121.752	121.99	122.228	122.466	122.703	122.941	123.179	123.417	123.654	123.892	124.13	124.368	124.605	124.843	125.081	125.319	125.556	125.794	126.032	126.109	126.187	126.264	126.341	126.419	126.496	126.574	126.651	126.729	126.806	126.884	126.961	127.038	127.116	127.193	127.271	127.348	127.426
	118.95	119.183	119.416	119.648	119.881	120.114	120.346	120.579	120.812	121.044	121.277	121.51	121.742	121.975	122.207	122.44	122.673	122.905	123.138	123.371	123.603	123.836	124.069	124.301	124.534	124.767	124.999	125.232	125.465	125.697	125.93	126.011	126.092	126.173	126.254	126.335	126.416	126.497	126.578	126.659	126.74	126.821	126.902	126.984	127.065	127.146	127.227	127.308	127.389
	119.001	119.229	119.456	119.684	119.912	120.139	120.367	120.594	120.822	121.049	121.277	121.504	121.732	121.96	122.187	122.415	122.642	122.87	123.097	123.325	123.552	123.78	124.008	124.235	124.463	124.69	124.918	125.145	125.373	125.6	125.828	125.913	125.997	126.082	126.167	126.251	126.336	126.421	126.505	126.59	126.675	126.759	126.844	126.929	127.013	127.098	127.183	127.267	127.352
	119.052	119.275	119.497	119.72	119.942	120.165	120.387	120.61	120.832	121.054	121.277	121.499	121.722	121.944	122.167	122.389	122.612	122.834	123.057	123.279	123.502	123.724	123.946	124.169	124.391	124.614	124.836	125.059	125.281	125.504	125.726	125.814	125.903	125.991	126.079	126.168	126.256	126.344	126.432	126.521	126.609	126.697	126.785	126.874	126.962	127.05	127.138	127.227	127.315
	119.103	119.321	119.538	119.755	119.973	120.19	120.408	120.625	120.842	121.06	121.277	121.494	121.712	121.929	122.146	122.364	122.581	122.799	123.016	123.233	123.451	123.668	123.885	124.103	124.32	124.537	124.755	124.972	125.19	125.407	125.624	125.716	125.808	125.9	125.992	126.084	126.176	126.267	126.359	126.451	126.543	126.635	126.727	126.819	126.911	127.003	127.094	127.186	127.278
	119.154	119.367	119.579	119.791	120.003	120.216	120.428	120.64	120.852	121.065	121.277	121.489	121.702	121.914	122.126	122.338	122.551	122.763	122.975	123.187	123.4	123.612	123.824	124.037	124.249	124.461	124.673	124.886	125.098	125.31	125.522	125.618	125.713	125.809	125.904	126	126.095	126.191	126.286	126.382	126.477	126.573	126.668	126.764	126.859	126.955	127.05	127.146	127.241
	119.205	119.412	119.62	119.827	120.034	120.241	120.448	120.656	120.863	121.07	121.277	121.484	121.691	121.899	122.106	122.313	122.52	122.727	122.934	123.142	123.349	123.556	123.763	123.97	124.178	124.385	124.592	124.799	125.006	125.213	125.421	125.52	125.619	125.718	125.817	125.916	126.015	126.114	126.213	126.312	126.412	126.511	126.61	126.709	126.808	126.907	127.006	127.105	127.204
	119.256	119.458	119.66	119.863	120.065	120.267	120.469	120.671	120.873	121.075	121.277	121.479	121.681	121.883	122.085	122.287	122.49	122.692	122.894	123.096	123.298	123.5	123.702	123.904	124.106	124.308	124.51	124.712	124.915	125.117	125.319	125.421	125.524	125.627	125.73	125.832	125.935	126.038	126.14	126.243	126.346	126.449	126.551	126.654	126.757	126.859	126.962	127.065	127.168
	119.307	119.504	119.701	119.898	120.095	120.292	120.489	120.686	120.883	121.08	121.277	121.474	121.671	121.868	122.065	122.262	122.459	122.656	122.853	123.05	123.247	123.444	123.641	123.838	124.035	124.232	124.429	124.626	124.823	125.02	125.217	125.323	125.429	125.536	125.642	125.748	125.855	125.961	126.067	126.174	126.28	126.386	126.493	126.599	126.705	126.812	126.918	127.024	127.131
	119.358	119.55	119.742	119.934	120.126	120.318	120.51	120.702	120.893	121.085	121.277	121.469	121.661	121.853	122.045	122.237	122.429	122.62	122.812	123.004	123.196	123.388	123.58	123.772	123.964	124.156	124.347	124.539	124.731	124.923	125.115	125.225	125.335	125.445	125.555	125.665	125.775	125.885	125.994	126.104	126.214	126.324	126.434	126.544	126.654	126.764	126.874	126.984	127.094
	119.409	119.596	119.783	119.97	120.156	120.343	120.53	120.717	120.904	121.09	121.277	121.464	121.651	121.838	122.024	122.211	122.398	122.585	122.772	122.958	123.145	123.332	123.519	123.706	123.892	124.079	124.266	124.453	124.64	124.826	125.013	125.127	125.24	125.354	125.467	125.581	125.694	125.808	125.921	126.035	126.149	126.262	126.376	126.489	126.603	126.716	126.83	126.943	127.057
	119.46	119.642	119.824	120.005	120.187	120.369	120.55	120.732	120.914	121.096	121.277	121.459	121.641	121.822	122.004	122.186	122.367	122.549	122.731	122.913	123.094	123.276	123.458	123.639	123.821	124.003	124.184	124.366	124.548	124.73	124.911	125.028	125.146	125.263	125.38	125.497	125.614	125.731	125.848	125.966	126.083	126.2	126.317	126.434	126.551	126.669	126.786	126.903	127.02
	119.511	119.688	119.864	120.041	120.218	120.394	120.571	120.747	120.924	121.101	121.277	121.454	121.63	121.807	121.984	122.16	122.337	122.514	122.69	122.867	123.043	123.22	123.397	123.573	123.75	123.926	124.103	124.28	124.456	124.633	124.809	124.93	125.051	125.172	125.292	125.413	125.534	125.655	125.776	125.896	126.017	126.138	126.259	126.379	126.5	126.621	126.742	126.862	126.983
	119.562	119.734	119.905	120.077	120.248	120.42	120.591	120.763	120.934	121.106	121.277	121.449	121.62	121.792	121.963	122.135	122.306	122.478	122.649	122.821	122.992	123.164	123.335	123.507	123.678	123.85	124.021	124.193	124.364	124.536	124.707	124.832	124.956	125.081	125.205	125.329	125.454	125.578	125.703	125.827	125.951	126.076	126.2	126.324	126.449	126.573	126.698	126.822	126.946
	119.613	119.78	119.946	120.112	120.279	120.445	120.612	120.778	120.945	121.111	121.277	121.444	121.61	121.777	121.943	122.109	122.276	122.442	122.609	122.775	122.941	123.108	123.274	123.441	123.607	123.774	123.94	124.106	124.273	124.439	124.606	124.734	124.862	124.99	125.118	125.246	125.374	125.502	125.63	125.758	125.886	126.014	126.142	126.27	126.398	126.526	126.654	126.781	126.909
	119.664	119.826	119.987	120.148	120.309	120.471	120.632	120.793	120.955	121.116	121.277	121.439	121.6	121.761	121.923	122.084	122.245	122.407	122.568	122.729	122.891	123.052	123.213	123.375	123.536	123.697	123.858	124.02	124.181	124.342	124.504	124.635	124.767	124.899	125.03	125.162	125.293	125.425	125.557	125.688	125.82	125.951	126.083	126.215	126.346	126.478	126.609	126.741	126.873
	119.715	119.871	120.028	120.184	120.34	120.496	120.653	120.809	120.965	121.121	121.277	121.434	121.59	121.746	121.902	122.059	122.215	122.371	122.527	122.683	122.84	122.996	123.152	123.308	123.465	123.621	123.777	123.933	124.089	124.246	124.402	124.537	124.672	124.808	124.943	125.078	125.213	125.348	125.484	125.619	125.754	125.889	126.024	126.16	126.295	126.43	126.565	126.701	126.836
	119.766	119.917	120.068	120.22	120.371	120.522	120.673	120.824	120.975	121.126	121.277	121.429	121.58	121.731	121.882	122.033	122.184	122.335	122.486	122.638	122.789	122.94	123.091	123.242	123.393	123.544	123.696	123.847	123.998	124.149	124.3	124.439	124.578	124.717	124.855	124.994	125.133	125.272	125.411	125.549	125.688	125.827	125.966	126.105	126.244	126.382	126.521	126.66	126.799
	119.817	119.963	120.109	120.255	120.401	120.547	120.693	120.839	120.985	121.131	121.277	121.424	121.57	121.716	121.862	122.008	122.154	122.3	122.446	122.592	122.738	122.884	123.03	123.176	123.322	123.468	123.614	123.76	123.906	124.052	124.198	124.341	124.483	124.625	124.768	124.91	125.053	125.195	125.338	125.48	125.623	125.765	125.907	126.05	126.192	126.335	126.477	126.62	126.762
	119.868	120.009	120.15	120.291	120.432	120.573	120.714	120.855	120.996	121.137	121.278	121.418	121.559	121.7	121.841	121.982	122.123	122.264	122.405	122.546	122.687	122.828	122.969	123.11	123.251	123.392	123.533	123.673	123.814	123.955	124.096	124.242	124.388	124.534	124.68	124.827	124.973	125.119	125.265	125.411	125.557	125.703	125.849	125.995	126.141	126.287	126.433	126.579	126.725
	119.919	120.055	120.191	120.327	120.462	120.598	120.734	120.87	121.006	121.142	121.278	121.413	121.549	121.685	121.821	121.957	122.093	122.228	122.364	122.5	122.636	122.772	122.908	123.044	123.179	123.315	123.451	123.587	123.723	123.859	123.994	124.144	124.294	124.443	124.593	124.743	124.892	125.042	125.192	125.341	125.491	125.641	125.79	125.94	126.09	126.239	126.389	126.539	126.688
	119.97	120.101	120.232	120.362	120.493	120.624	120.755	120.885	121.016	121.147	121.278	121.408	121.539	121.67	121.801	121.931	122.062	122.193	122.324	122.454	122.585	122.716	122.847	122.977	123.108	123.239	123.37	123.5	123.631	123.762	123.893	124.046	124.199	124.352	124.506	124.659	124.812	124.965	125.119	125.272	125.425	125.579	125.732	125.885	126.038	126.192	126.345	126.498	126.651
	120.021	120.147	120.272	120.398	120.524	120.649	120.775	120.901	121.026	121.152	121.278	121.403	121.529	121.655	121.78	121.906	122.032	122.157	122.283	122.409	122.534	122.66	122.785	122.911	123.037	123.162	123.288	123.414	123.539	123.665	123.791	123.948	124.104	124.261	124.418	124.575	124.732	124.889	125.046	125.203	125.36	125.516	125.673	125.83	125.987	126.144	126.301	126.458	126.615
	120.072	120.193	120.313	120.434	120.554	120.675	120.795	120.916	121.037	121.157	121.278	121.398	121.519	121.639	121.76	121.88	122.001	122.122	122.242	122.363	122.483	122.604	122.724	122.845	122.965	123.086	123.207	123.327	123.448	123.568	123.689	123.849	124.01	124.17	124.331	124.491	124.652	124.812	124.973	125.133	125.294	125.454	125.615	125.775	125.936	126.096	126.257	126.417	126.578
	120.123	120.239	120.354	120.469	120.585	120.7	120.816	120.931	121.047	121.162	121.278	121.393	121.509	121.624	121.74	121.855	121.97	122.086	122.201	122.317	122.432	122.548	122.663	122.779	122.894	123.01	123.125	123.241	123.356	123.472	123.587	123.751	123.915	124.079	124.243	124.407	124.572	124.736	124.9	125.064	125.228	125.392	125.556	125.72	125.884	126.049	126.213	126.377	126.541
	120.174	120.284	120.395	120.505	120.616	120.726	120.836	120.947	121.057	121.167	121.278	121.388	121.498	121.609	121.719	121.83	121.94	122.05	122.161	122.271	122.381	122.492	122.602	122.713	122.823	122.933	123.044	123.154	123.264	123.375	123.485	123.653	123.821	123.988	124.156	124.324	124.491	124.659	124.827	124.995	125.162	125.33	125.498	125.665	125.833	126.001	126.169	126.336	126.504
	120.225	120.33	120.436	120.541	120.646	120.751	120.857	120.962	121.067	121.172	121.278	121.383	121.488	121.594	121.699	121.804	121.909	122.015	122.12	122.225	122.331	122.436	122.541	122.646	122.752	122.857	122.962	123.067	123.173	123.278	123.383	123.555	123.726	123.897	124.069	124.24	124.411	124.583	124.754	124.925	125.096	125.268	125.439	125.61	125.782	125.953	126.124	126.296	126.467
	120.276	120.376	120.476	120.577	120.677	120.777	120.877	120.977	121.077	121.178	121.278	121.378	121.478	121.578	121.679	121.779	121.879	121.979	122.079	122.179	122.28	122.38	122.48	122.58	122.68	122.78	122.881	122.981	123.081	123.181	123.281	123.456	123.631	123.806	123.981	124.156	124.331	124.506	124.681	124.856	125.031	125.206	125.381	125.556	125.73	125.905	126.08	126.255	126.43
	120.327	120.422	120.517	120.612	120.707	120.802	120.898	120.993	121.088	121.183	121.278	121.373	121.468	121.563	121.658	121.753	121.848	121.943	122.039	122.134	122.229	122.324	122.419	122.514	122.609	122.704	122.799	122.894	122.989	123.084	123.18	123.358	123.537	123.715	123.894	124.072	124.251	124.429	124.608	124.786	124.965	125.144	125.322	125.501	125.679	125.858	126.036	126.215	126.393
	120.378	120.468	120.558	120.648	120.738	120.828	120.918	121.008	121.098	121.188	121.278	121.368	121.458	121.548	121.638	121.728	121.818	121.908	121.998	122.088	122.178	122.268	122.358	122.448	122.538	122.628	122.718	122.808	122.898	122.988	123.078	123.26	123.442	123.624	123.806	123.988	124.171	124.353	124.535	124.717	124.899	125.081	125.264	125.446	125.628	125.81	125.992	126.174	126.356
	120.429	120.514	120.599	120.684	120.769	120.853	120.938	121.023	121.108	121.193	121.278	121.363	121.448	121.533	121.617	121.702	121.787	121.872	121.957	122.042	122.127	122.212	122.297	122.382	122.466	122.551	122.636	122.721	122.806	122.891	122.976	123.162	123.347	123.533	123.719	123.905	124.09	124.276	124.462	124.648	124.833	125.019	125.205	125.391	125.577	125.762	125.948	126.134	126.32
	120.48	120.56	120.64	120.719	120.799	120.879	120.959	121.039	121.118	121.198	121.278	121.358	121.438	121.517	121.597	121.677	121.757	121.837	121.916	121.996	122.076	122.156	122.236	122.315	122.395	122.475	122.555	122.635	122.714	122.794	122.874	123.063	123.253	123.442	123.631	123.821	124.01	124.2	124.389	124.578	124.768	124.957	125.146	125.336	125.525	125.715	125.904	126.093	126.283
	120.531	120.606	120.68	120.755	120.83	120.904	120.979	121.054	121.129	121.203	121.278	121.353	121.427	121.502	121.577	121.651	121.726	121.801	121.876	121.95	122.025	122.1	122.174	122.249	122.324	122.399	122.473	122.548	122.623	122.697	122.772	122.965	123.158	123.351	123.544	123.737	123.93	124.123	124.316	124.509	124.702	124.895	125.088	125.281	125.474	125.667	125.86	126.053	126.246
	120.582	120.652	120.721	120.791	120.86	120.93	121	121.069	121.139	121.208	121.278	121.348	121.417	121.487	121.556	121.626	121.696	121.765	121.835	121.904	121.974	122.044	122.113	122.183	122.253	122.322	122.392	122.461	122.531	122.601	122.67	122.867	123.063	123.26	123.457	123.653	123.85	124.046	124.243	124.44	124.636	124.833	125.029	125.226	125.423	125.619	125.816	126.012	126.209
	120.633	120.697	120.762	120.826	120.891	120.955	121.02	121.085	121.149	121.214	121.278	121.343	121.407	121.472	121.536	121.601	121.665	121.73	121.794	121.859	121.923	121.988	122.052	122.117	122.181	122.246	122.31	122.375	122.439	122.504	122.568	122.769	122.969	123.169	123.369	123.569	123.77	123.97	124.17	124.37	124.57	124.771	124.971	125.171	125.371	125.572	125.772	125.972	126.172
	120.684	120.743	120.803	120.862	120.922	120.981	121.04	121.1	121.159	121.219	121.278	121.338	121.397	121.456	121.516	121.575	121.635	121.694	121.753	121.813	121.872	121.932	121.991	122.051	122.11	122.169	122.229	122.288	122.348	122.407	122.466	122.67	122.874	123.078	123.282	123.486	123.689	123.893	124.097	124.301	124.505	124.709	124.912	125.116	125.32	125.524	125.728	125.931	126.135
	120.735	120.789	120.844	120.898	120.952	121.007	121.061	121.115	121.169	121.224	121.278	121.332	121.387	121.441	121.495	121.55	121.604	121.658	121.713	121.767	121.821	121.876	121.93	121.984	122.039	122.093	122.147	122.202	122.256	122.31	122.365	122.572	122.779	122.987	123.194	123.402	123.609	123.817	124.024	124.232	124.439	124.646	124.854	125.061	125.269	125.476	125.684	125.891	126.098
	120.786	120.835	120.884	120.934	120.983	121.032	121.081	121.13	121.18	121.229	121.278	121.327	121.377	121.426	121.475	121.524	121.574	121.623	121.672	121.721	121.77	121.82	121.869	121.918	121.967	122.017	122.066	122.115	122.164	122.213	122.263	122.474	122.685	122.896	123.107	123.318	123.529	123.74	123.951	124.162	124.373	124.584	124.795	125.006	125.217	125.428	125.639	125.851	126.062
	120.837	120.881	120.925	120.969	121.013	121.058	121.102	121.146	121.19	121.234	121.278	121.322	121.366	121.411	121.455	121.499	121.543	121.587	121.631	121.675	121.72	121.764	121.808	121.852	121.896	121.94	121.984	122.028	122.073	122.117	122.161	122.375	122.59	122.805	123.019	123.234	123.449	123.663	123.878	124.093	124.307	124.522	124.737	124.951	125.166	125.381	125.595	125.81	126.025
	120.888	120.927	120.966	121.005	121.044	121.083	121.122	121.161	121.2	121.239	121.278	121.317	121.356	121.395	121.434	121.473	121.512	121.551	121.591	121.63	121.669	121.708	121.747	121.786	121.825	121.864	121.903	121.942	121.981	122.02	122.059	122.277	122.496	122.714	122.932	123.15	123.369	123.587	123.805	124.023	124.242	124.46	124.678	124.896	125.115	125.333	125.551	125.77	125.988
	120.939	120.973	121.007	121.041	121.075	121.109	121.142	121.176	121.21	121.244	121.278	121.312	121.346	121.38	121.414	121.448	121.482	121.516	121.55	121.584	121.618	121.652	121.686	121.72	121.753	121.787	121.821	121.855	121.889	121.923	121.957	122.179	122.401	122.623	122.845	123.067	123.288	123.51	123.732	123.954	124.176	124.398	124.62	124.842	125.063	125.285	125.507	125.729	125.951
	120.99	121.019	121.048	121.076	121.105	121.134	121.163	121.192	121.221	121.249	121.278	121.307	121.336	121.365	121.394	121.423	121.451	121.48	121.509	121.538	121.567	121.596	121.624	121.653	121.682	121.711	121.74	121.769	121.798	121.826	121.855	122.081	122.306	122.532	122.757	122.983	123.208	123.434	123.659	123.885	124.11	124.336	124.561	124.787	125.012	125.238	125.463	125.689	125.914
	121.041	121.065	121.088	121.112	121.136	121.16	121.183	121.207	121.231	121.255	121.278	121.302	121.326	121.35	121.373	121.397	121.421	121.445	121.468	121.492	121.516	121.54	121.563	121.587	121.611	121.635	121.658	121.682	121.706	121.73	121.753	121.982	122.212	122.441	122.67	122.899	123.128	123.357	123.586	123.815	124.044	124.274	124.503	124.732	124.961	125.19	125.419	125.648	125.877
	121.092	121.11	121.129	121.148	121.166	121.185	121.204	121.222	121.241	121.26	121.278	121.297	121.316	121.334	121.353	121.372	121.39	121.409	121.428	121.446	121.465	121.484	121.502	121.521	121.54	121.558	121.577	121.596	121.614	121.633	121.652	121.884	122.117	122.35	122.582	122.815	123.048	123.281	123.513	123.746	123.979	124.211	124.444	124.677	124.91	125.142	125.375	125.608	125.84
	Fig. 4c, Mid MD mapping (%)
	110.824	111.216	111.608	112	112.392	112.784	113.176	113.568	113.96	114.352	114.744	115.136	115.528	115.92	116.312	116.704	117.096	117.488	117.88	118.272	118.664	119.056	119.448	119.84	120.232	120.624	121.016	121.408	121.8	122.192	122.584	122.343	122.101	121.859	121.618	121.376	121.134	120.892	120.651	120.409	120.167	119.926	119.684	119.442	119.201	118.959	118.717	118.475	118.234
	110.824	111.215	111.606	111.998	112.389	112.781	113.172	113.563	113.955	114.346	114.738	115.129	115.52	115.912	116.303	116.695	117.086	117.477	117.869	118.26	118.651	119.043	119.434	119.826	120.217	120.608	121	121.391	121.783	122.174	122.565	122.327	122.088	121.849	121.611	121.372	121.134	120.895	120.656	120.418	120.179	119.94	119.702	119.463	119.224	118.986	118.747	118.508	118.27
	110.824	111.214	111.605	111.996	112.387	112.777	113.168	113.559	113.95	114.34	114.731	115.122	115.513	115.904	116.294	116.685	117.076	117.467	117.857	118.248	118.639	119.03	119.42	119.811	120.202	120.593	120.983	121.374	121.765	122.156	122.547	122.311	122.075	121.84	121.604	121.368	121.133	120.897	120.662	120.426	120.19	119.955	119.719	119.484	119.248	119.012	118.777	118.541	118.306
	110.824	111.214	111.604	111.994	112.384	112.774	113.164	113.554	113.945	114.335	114.725	115.115	115.505	115.895	116.285	116.676	117.066	117.456	117.846	118.236	118.626	119.016	119.407	119.797	120.187	120.577	120.967	121.357	121.747	122.137	122.528	122.295	122.062	121.83	121.597	121.365	121.132	120.9	120.667	120.435	120.202	119.969	119.737	119.504	119.272	119.039	118.807	118.574	118.342
	110.824	111.213	111.603	111.992	112.382	112.771	113.161	113.55	113.94	114.329	114.719	115.108	115.498	115.887	116.277	116.666	117.056	117.445	117.835	118.224	118.614	119.003	119.393	119.782	120.172	120.561	120.951	121.34	121.73	122.119	122.509	122.279	122.05	121.82	121.591	121.361	121.132	120.902	120.673	120.443	120.214	119.984	119.755	119.525	119.296	119.066	118.837	118.607	118.378
	110.824	111.212	111.601	111.99	112.379	112.768	113.157	113.546	113.935	114.323	114.712	115.101	115.49	115.879	116.268	116.657	117.046	117.434	117.823	118.212	118.601	118.99	119.379	119.768	120.156	120.545	120.934	121.323	121.712	122.101	122.49	122.263	122.037	121.81	121.584	121.357	121.131	120.905	120.678	120.452	120.225	119.999	119.772	119.546	119.319	119.093	118.866	118.64	118.413
	110.824	111.212	111.6	111.988	112.377	112.765	113.153	113.541	113.929	114.318	114.706	115.094	115.482	115.871	116.259	116.647	117.035	117.424	117.812	118.2	118.588	118.977	119.365	119.753	120.141	120.53	120.918	121.306	121.694	122.083	122.471	122.247	122.024	121.801	121.577	121.354	121.13	120.907	120.684	120.46	120.237	120.013	119.79	119.566	119.343	119.12	118.896	118.673	118.449
	110.824	111.211	111.599	111.986	112.374	112.762	113.149	113.537	113.924	114.312	114.7	115.087	115.475	115.862	116.25	116.638	117.025	117.413	117.801	118.188	118.576	118.963	119.351	119.739	120.126	120.514	120.901	121.289	121.677	122.064	122.452	122.232	122.011	121.791	121.57	121.35	121.13	120.909	120.689	120.469	120.248	120.028	119.808	119.587	119.367	119.146	118.926	118.706	118.485
	110.824	111.211	111.598	111.984	112.371	112.758	113.145	113.532	113.919	114.306	114.693	115.08	115.467	115.854	116.241	116.628	117.015	117.402	117.789	118.176	118.563	118.95	119.337	119.724	120.111	120.498	120.885	121.272	121.659	122.046	122.433	122.216	121.998	121.781	121.564	121.346	121.129	120.912	120.694	120.477	120.26	120.042	119.825	119.608	119.391	119.173	118.956	118.739	118.521
	110.824	111.21	111.596	111.983	112.369	112.755	113.142	113.528	113.914	114.301	114.687	115.073	115.46	115.846	116.232	116.619	117.005	117.391	117.778	118.164	118.551	118.937	119.323	119.71	120.096	120.482	120.869	121.255	121.641	122.028	122.414	122.2	121.985	121.771	121.557	121.343	121.128	120.914	120.7	120.486	120.271	120.057	119.843	119.629	119.414	119.2	118.986	118.771	118.557
	110.824	111.209	111.595	111.981	112.366	112.752	113.138	113.524	113.909	114.295	114.681	115.066	115.452	115.838	116.224	116.609	116.995	117.381	117.766	118.152	118.538	118.924	119.309	119.695	120.081	120.466	120.852	121.238	121.624	122.009	122.395	122.184	121.973	121.761	121.55	121.339	121.128	120.917	120.705	120.494	120.283	120.072	119.86	119.649	119.438	119.227	119.016	118.804	118.593
	110.824	111.209	111.594	111.979	112.364	112.749	113.134	113.519	113.904	114.289	114.674	115.06	115.445	115.83	116.215	116.6	116.985	117.37	117.755	118.14	118.525	118.91	119.295	119.681	120.066	120.451	120.836	121.221	121.606	121.991	122.376	122.168	121.96	121.752	121.543	121.335	121.127	120.919	120.711	120.503	120.294	120.086	119.878	119.67	119.462	119.254	119.045	118.837	118.629
	110.824	111.208	111.592	111.977	112.361	112.746	113.13	113.515	113.899	114.284	114.668	115.053	115.437	115.821	116.206	116.59	116.975	117.359	117.744	118.128	118.513	118.897	119.282	119.666	120.05	120.435	120.819	121.204	121.588	121.973	122.357	122.152	121.947	121.742	121.537	121.332	121.126	120.921	120.716	120.511	120.306	120.101	119.896	119.691	119.486	119.28	119.075	118.87	118.665
	110.824	111.207	111.591	111.975	112.359	112.743	113.126	113.51	113.894	114.278	114.662	115.046	115.429	115.813	116.197	116.581	116.965	117.349	117.732	118.116	118.5	118.884	119.268	119.652	120.035	120.419	120.803	121.187	121.571	121.954	122.338	122.136	121.934	121.732	121.53	121.328	121.126	120.924	120.722	120.52	120.318	120.116	119.913	119.711	119.509	119.307	119.105	118.903	118.701
	110.824	111.207	111.59	111.973	112.356	112.74	113.123	113.506	113.889	114.272	114.655	115.039	115.422	115.805	116.188	116.571	116.955	117.338	117.721	118.104	118.487	118.871	119.254	119.637	120.02	120.403	120.787	121.17	121.553	121.936	122.319	122.12	121.921	121.722	121.523	121.324	121.125	120.926	120.727	120.528	120.329	120.13	119.931	119.732	119.533	119.334	119.135	118.936	118.737
	110.824	111.206	111.589	111.971	112.354	112.736	113.119	113.501	113.884	114.267	114.649	115.032	115.414	115.797	116.179	116.562	116.945	117.327	117.71	118.092	118.475	118.857	119.24	119.622	120.005	120.388	120.77	121.153	121.535	121.918	122.3	122.104	121.908	121.713	121.517	121.321	121.125	120.929	120.733	120.537	120.341	120.145	119.949	119.753	119.557	119.361	119.165	118.969	118.773
	110.824	111.205	111.587	111.969	112.351	112.733	113.115	113.497	113.879	114.261	114.643	115.025	115.407	115.789	116.171	116.553	116.934	117.316	117.698	118.08	118.462	118.844	119.226	119.608	119.99	120.372	120.754	121.136	121.518	121.9	122.281	122.089	121.896	121.703	121.51	121.317	121.124	120.931	120.738	120.545	120.352	120.159	119.966	119.773	119.581	119.388	119.195	119.002	118.809
	110.824	111.205	111.586	111.967	112.349	112.73	113.111	113.493	113.874	114.255	114.637	115.018	115.399	115.78	116.162	116.543	116.924	117.306	117.687	118.068	118.45	118.831	119.212	119.593	119.975	120.356	120.737	121.119	121.5	121.881	122.263	122.073	121.883	121.693	121.503	121.313	121.123	120.933	120.744	120.554	120.364	120.174	119.984	119.794	119.604	119.414	119.225	119.035	118.845
	110.824	111.204	111.585	111.966	112.346	112.727	113.108	113.488	113.869	114.25	114.63	115.011	115.392	115.772	116.153	116.534	116.914	117.295	117.676	118.056	118.437	118.818	119.198	119.579	119.96	120.34	120.721	121.102	121.482	121.863	122.244	122.057	121.87	121.683	121.496	121.309	121.123	120.936	120.749	120.562	120.375	120.189	120.002	119.815	119.628	119.441	119.254	119.068	118.881
	110.824	111.204	111.584	111.964	112.344	112.724	113.104	113.484	113.864	114.244	114.624	115.004	115.384	115.764	116.144	116.524	116.904	117.284	117.664	118.044	118.424	118.804	119.184	119.564	119.944	120.325	120.705	121.085	121.465	121.845	122.225	122.041	121.857	121.673	121.49	121.306	121.122	120.938	120.754	120.571	120.387	120.203	120.019	119.836	119.652	119.468	119.284	119.1	118.917
	110.824	111.203	111.582	111.962	112.341	112.721	113.1	113.479	113.859	114.238	114.618	114.997	115.376	115.756	116.135	116.515	116.894	117.273	117.653	118.032	118.412	118.791	119.171	119.55	119.929	120.309	120.688	121.068	121.447	121.826	122.206	122.025	121.844	121.664	121.483	121.302	121.121	120.941	120.76	120.579	120.398	120.218	120.037	119.856	119.676	119.495	119.314	119.133	118.953
	110.824	111.202	111.581	111.96	112.339	112.717	113.096	113.475	113.854	114.233	114.611	114.99	115.369	115.748	116.126	116.505	116.884	117.263	117.642	118.02	118.399	118.778	119.157	119.535	119.914	120.293	120.672	121.051	121.429	121.808	122.187	122.009	121.831	121.654	121.476	121.298	121.121	120.943	120.765	120.588	120.41	120.232	120.055	119.877	119.699	119.522	119.344	119.166	118.989
	110.824	111.202	111.58	111.958	112.336	112.714	113.092	113.471	113.849	114.227	114.605	114.983	115.361	115.739	116.118	116.496	116.874	117.252	117.63	118.008	118.386	118.765	119.143	119.521	119.899	120.277	120.655	121.033	121.412	121.79	122.168	121.993	121.819	121.644	121.469	121.295	121.12	120.945	120.771	120.596	120.422	120.247	120.072	119.898	119.723	119.548	119.374	119.199	119.025
	110.824	111.201	111.579	111.956	112.334	112.711	113.089	113.466	113.844	114.221	114.599	114.976	115.354	115.731	116.109	116.486	116.864	117.241	117.619	117.996	118.374	118.751	119.129	119.506	119.884	120.261	120.639	121.016	121.394	121.771	122.149	121.977	121.806	121.634	121.463	121.291	121.119	120.948	120.776	120.605	120.433	120.262	120.09	119.918	119.747	119.575	119.404	119.232	119.06
	110.824	111.2	111.577	111.954	112.331	112.708	113.085	113.462	113.839	114.216	114.592	114.969	115.346	115.723	116.1	116.477	116.854	117.231	117.607	117.984	118.361	118.738	119.115	119.492	119.869	120.246	120.623	120.999	121.376	121.753	122.13	121.962	121.793	121.624	121.456	121.287	121.119	120.95	120.782	120.613	120.445	120.276	120.108	119.939	119.771	119.602	119.433	119.265	119.096
	110.824	111.2	111.576	111.952	112.329	112.705	113.081	113.457	113.834	114.21	114.586	114.962	115.339	115.715	116.091	116.467	116.844	117.22	117.596	117.972	118.349	118.725	119.101	119.477	119.854	120.23	120.606	120.982	121.359	121.735	122.111	121.946	121.78	121.615	121.449	121.284	121.118	120.953	120.787	120.622	120.456	120.291	120.125	119.96	119.794	119.629	119.463	119.298	119.132
	110.824	111.199	111.575	111.95	112.326	112.702	113.077	113.453	113.829	114.204	114.58	114.955	115.331	115.707	116.082	116.458	116.833	117.209	117.585	117.96	118.336	118.712	119.087	119.463	119.838	120.214	120.59	120.965	121.341	121.717	122.092	121.93	121.767	121.605	121.442	121.28	121.118	120.955	120.793	120.63	120.468	120.305	120.143	119.98	119.818	119.656	119.493	119.331	119.168
	110.824	111.199	111.574	111.949	112.324	112.699	113.073	113.448	113.823	114.198	114.573	114.948	115.323	115.698	116.073	116.448	116.823	117.198	117.573	117.948	118.323	118.698	119.073	119.448	119.823	120.198	120.573	120.948	121.323	121.698	122.073	121.914	121.754	121.595	121.436	121.276	121.117	120.958	120.798	120.639	120.479	120.32	120.161	120.001	119.842	119.682	119.523	119.364	119.204
	110.824	111.198	111.572	111.947	112.321	112.695	113.07	113.444	113.818	114.193	114.567	114.942	115.316	115.69	116.065	116.439	116.813	117.188	117.562	117.936	118.311	118.685	119.059	119.434	119.808	120.183	120.557	120.931	121.306	121.68	122.054	121.898	121.742	121.585	121.429	121.273	121.116	120.96	120.804	120.647	120.491	120.335	120.178	120.022	119.866	119.709	119.553	119.397	119.24
	110.824	111.197	111.571	111.945	112.318	112.692	113.066	113.44	113.813	114.187	114.561	114.935	115.308	115.682	116.056	116.429	116.803	117.177	117.551	117.924	118.298	118.672	119.046	119.419	119.793	120.167	120.54	120.914	121.288	121.662	122.035	121.882	121.729	121.576	121.422	121.269	121.116	120.962	120.809	120.656	120.502	120.349	120.196	120.043	119.889	119.736	119.583	119.429	119.276
	110.824	111.197	111.57	111.943	112.316	112.689	113.062	113.435	113.808	114.181	114.555	114.928	115.301	115.674	116.047	116.42	116.793	117.166	117.539	117.912	118.285	118.659	119.032	119.405	119.778	120.151	120.524	120.897	121.27	121.643	122.016	121.866	121.716	121.566	121.415	121.265	121.115	120.965	120.815	120.664	120.514	120.364	120.214	120.063	119.913	119.763	119.613	119.462	119.312
	110.824	111.196	111.568	111.941	112.313	112.686	113.058	113.431	113.803	114.176	114.548	114.921	115.293	115.666	116.038	116.411	116.783	117.155	117.528	117.9	118.273	118.645	119.018	119.39	119.763	120.135	120.508	120.88	121.253	121.625	121.998	121.85	121.703	121.556	121.409	121.262	121.114	120.967	120.82	120.673	120.526	120.378	120.231	120.084	119.937	119.79	119.642	119.495	119.348
	110.824	111.195	111.567	111.939	112.311	112.683	113.055	113.426	113.798	114.17	114.542	114.914	115.286	115.657	116.029	116.401	116.773	117.145	117.517	117.888	118.26	118.632	119.004	119.376	119.748	120.119	120.491	120.863	121.235	121.607	121.979	121.834	121.69	121.546	121.402	121.258	121.114	120.97	120.825	120.681	120.537	120.393	120.249	120.105	119.961	119.816	119.672	119.528	119.384
	110.824	111.195	111.566	111.937	112.308	112.68	113.051	113.422	113.793	114.164	114.536	114.907	115.278	115.649	116.02	116.392	116.763	117.134	117.505	117.876	118.248	118.619	118.99	119.361	119.732	120.104	120.475	120.846	121.217	121.588	121.96	121.819	121.677	121.536	121.395	121.254	121.113	120.972	120.831	120.69	120.549	120.408	120.266	120.125	119.984	119.843	119.702	119.561	119.42
	110.824	111.194	111.565	111.935	112.306	112.676	113.047	113.418	113.788	114.159	114.529	114.9	115.27	115.641	116.012	116.382	116.753	117.123	117.494	117.864	118.235	118.606	118.976	119.347	119.717	120.088	120.458	120.829	121.2	121.57	121.941	121.803	121.665	121.527	121.389	121.25	121.112	120.974	120.836	120.698	120.56	120.422	120.284	120.146	120.008	119.87	119.732	119.594	119.456
	110.824	111.193	111.563	111.933	112.303	112.673	113.043	113.413	113.783	114.153	114.523	114.893	115.263	115.633	116.003	116.373	116.743	117.113	117.483	117.852	118.222	118.592	118.962	119.332	119.702	120.072	120.442	120.812	121.182	121.552	121.922	121.787	121.652	121.517	121.382	121.247	121.112	120.977	120.842	120.707	120.572	120.437	120.302	120.167	120.032	119.897	119.762	119.627	119.492
	110.824	111.193	111.562	111.931	112.301	112.67	113.039	113.409	113.778	114.147	114.517	114.886	115.255	115.625	115.994	116.363	116.733	117.102	117.471	117.84	118.21	118.579	118.948	119.318	119.687	120.056	120.426	120.795	121.164	121.534	121.903	121.771	121.639	121.507	121.375	121.243	121.111	120.979	120.847	120.715	120.583	120.451	120.319	120.187	120.056	119.924	119.792	119.66	119.528
	110.824	111.192	111.561	111.93	112.298	112.667	113.036	113.404	113.773	114.142	114.51	114.879	115.248	115.616	115.985	116.354	116.722	117.091	117.46	117.828	118.197	118.566	118.935	119.303	119.672	120.041	120.409	120.778	121.147	121.515	121.884	121.755	121.626	121.497	121.368	121.239	121.111	120.982	120.853	120.724	120.595	120.466	120.337	120.208	120.079	119.95	119.821	119.693	119.564
	110.824	111.192	111.56	111.928	112.296	112.664	113.032	113.4	113.768	114.136	114.504	114.872	115.24	115.608	115.976	116.344	116.712	117.08	117.448	117.816	118.185	118.553	118.921	119.289	119.657	120.025	120.393	120.761	121.129	121.497	121.865	121.739	121.613	121.487	121.362	121.236	121.11	120.984	120.858	120.732	120.606	120.481	120.355	120.229	120.103	119.977	119.851	119.725	119.6
	110.824	111.191	111.558	111.926	112.293	112.661	113.028	113.395	113.763	114.13	114.498	114.865	115.233	115.6	115.967	116.335	116.702	117.07	117.437	117.804	118.172	118.539	118.907	119.274	119.642	120.009	120.376	120.744	121.111	121.479	121.846	121.723	121.6	121.478	121.355	121.232	121.109	120.986	120.864	120.741	120.618	120.495	120.372	120.25	120.127	120.004	119.881	119.758	119.636
	110.824	111.19	111.557	111.924	112.291	112.657	113.024	113.391	113.758	114.125	114.491	114.858	115.225	115.592	115.959	116.325	116.692	117.059	117.426	117.793	118.159	118.526	118.893	119.26	119.626	119.993	120.36	120.727	121.094	121.46	121.827	121.707	121.588	121.468	121.348	121.228	121.109	120.989	120.869	120.749	120.63	120.51	120.39	120.27	120.151	120.031	119.911	119.791	119.671
	110.824	111.19	111.556	111.922	112.288	112.654	113.02	113.387	113.753	114.119	114.485	114.851	115.217	115.584	115.95	116.316	116.682	117.048	117.414	117.781	118.147	118.513	118.879	119.245	119.611	119.977	120.344	120.71	121.076	121.442	121.808	121.692	121.575	121.458	121.341	121.225	121.108	120.991	120.875	120.758	120.641	120.524	120.408	120.291	120.174	120.058	119.941	119.824	119.707
	110.824	111.189	111.555	111.92	112.286	112.651	113.017	113.382	113.748	114.113	114.479	114.844	115.21	115.575	115.941	116.306	116.672	117.037	117.403	117.769	118.134	118.5	118.865	119.231	119.596	119.962	120.327	120.693	121.058	121.424	121.789	121.676	121.562	121.448	121.335	121.221	121.107	120.994	120.88	120.766	120.653	120.539	120.425	120.312	120.198	120.084	119.971	119.857	119.743
	110.824	111.188	111.553	111.918	112.283	112.648	113.013	113.378	113.743	114.108	114.472	114.837	115.202	115.567	115.932	116.297	116.662	117.027	117.392	117.757	118.121	118.486	118.851	119.216	119.581	119.946	120.311	120.676	121.041	121.405	121.77	121.66	121.549	121.439	121.328	121.217	121.107	120.996	120.885	120.775	120.664	120.554	120.443	120.332	120.222	120.111	120.001	119.89	119.779
	110.824	111.188	111.552	111.916	112.281	112.645	113.009	113.373	113.738	114.102	114.466	114.83	115.195	115.559	115.923	116.287	116.652	117.016	117.38	117.745	118.109	118.473	118.837	119.202	119.566	119.93	120.294	120.659	121.023	121.387	121.751	121.644	121.536	121.429	121.321	121.214	121.106	120.998	120.891	120.783	120.676	120.568	120.461	120.353	120.246	120.138	120.03	119.923	119.815
	110.824	111.187	111.551	111.914	112.278	112.642	113.005	113.369	113.733	114.096	114.46	114.824	115.187	115.551	115.914	116.278	116.642	117.005	117.369	117.733	118.096	118.46	118.823	119.187	119.551	119.914	120.278	120.642	121.005	121.369	121.733	121.628	121.523	121.419	121.314	121.21	121.105	121.001	120.896	120.792	120.687	120.583	120.478	120.374	120.269	120.165	120.06	119.956	119.851
	110.824	111.187	111.55	111.913	112.276	112.639	113.002	113.365	113.728	114.091	114.454	114.817	115.18	115.543	115.906	116.269	116.632	116.995	117.358	117.721	118.084	118.447	118.81	119.173	119.536	119.899	120.262	120.625	120.988	121.351	121.714	121.612	121.511	121.409	121.308	121.206	121.105	121.003	120.902	120.8	120.699	120.597	120.496	120.394	120.293	120.192	120.09	119.989	119.887
	110.824	111.186	111.548	111.911	112.273	112.635	112.998	113.36	113.723	114.085	114.447	114.81	115.172	115.534	115.897	116.259	116.621	116.984	117.346	117.709	118.071	118.433	118.796	119.158	119.52	119.883	120.245	120.608	120.97	121.332	121.695	121.596	121.498	121.399	121.301	121.203	121.104	121.006	120.907	120.809	120.71	120.612	120.514	120.415	120.317	120.218	120.12	120.022	119.923
	110.824	111.185	111.547	111.909	112.271	112.632	112.994	113.356	113.717	114.079	114.441	114.803	115.164	115.526	115.888	116.25	116.611	116.973	117.335	117.697	118.058	118.42	118.782	119.144	119.505	119.867	120.229	120.591	120.952	121.314	121.676	121.58	121.485	121.39	121.294	121.199	121.103	121.008	120.913	120.817	120.722	120.627	120.531	120.436	120.341	120.245	120.15	120.054	119.959
	110.824	111.185	111.546	111.907	112.268	112.629	112.99	113.351	113.712	114.074	114.435	114.796	115.157	115.518	115.879	116.24	116.601	116.962	117.323	117.685	118.046	118.407	118.768	119.129	119.49	119.851	120.212	120.573	120.935	121.296	121.657	121.564	121.472	121.38	121.288	121.195	121.103	121.011	120.918	120.826	120.734	120.641	120.549	120.457	120.364	120.272	120.18	120.087	119.995
	110.824	111.184	111.545	111.905	112.265	112.626	112.986	113.347	113.707	114.068	114.428	114.789	115.149	115.51	115.87	116.231	116.591	116.952	117.312	117.673	118.033	118.394	118.754	119.115	119.475	119.835	120.196	120.556	120.917	121.277	121.638	121.549	121.459	121.37	121.281	121.191	121.102	121.013	120.924	120.834	120.745	120.656	120.567	120.477	120.388	120.299	120.209	120.12	120.031
	110.825	111.183	111.541	111.898	112.256	112.614	112.972	113.329	113.687	114.045	114.403	114.76	115.118	115.476	115.834	116.192	116.549	116.907	117.265	117.623	117.98	118.338	118.696	119.054	119.411	119.769	120.127	120.485	120.843	121.2	121.558	121.474	121.389	121.305	121.22	121.136	121.051	120.966	120.882	120.797	120.713	120.628	120.544	120.459	120.375	120.29	120.206	120.121	120.037
	110.826	111.181	111.537	111.892	112.247	112.602	112.957	113.312	113.667	114.022	114.377	114.732	115.087	115.442	115.797	116.152	116.507	116.863	117.218	117.573	117.928	118.283	118.638	118.993	119.348	119.703	120.058	120.413	120.768	121.123	121.478	121.399	121.319	121.239	121.159	121.08	121	120.92	120.84	120.76	120.681	120.601	120.521	120.441	120.362	120.282	120.202	120.122	120.042
	110.828	111.18	111.533	111.885	112.237	112.59	112.942	113.294	113.647	113.999	114.351	114.704	115.056	115.409	115.761	116.113	116.466	116.818	117.17	117.523	117.875	118.227	118.58	118.932	119.284	119.637	119.989	120.342	120.694	121.046	121.399	121.324	121.249	121.174	121.099	121.024	120.949	120.873	120.798	120.723	120.648	120.573	120.498	120.423	120.348	120.273	120.198	120.123	120.048
	110.829	111.179	111.529	111.878	112.228	112.578	112.927	113.277	113.627	113.976	114.326	114.675	115.025	115.375	115.724	116.074	116.424	116.773	117.123	117.473	117.822	118.172	118.522	118.871	119.221	119.571	119.92	120.27	120.62	120.969	121.319	121.249	121.178	121.108	121.038	120.968	120.897	120.827	120.757	120.686	120.616	120.546	120.476	120.405	120.335	120.265	120.195	120.124	120.054
	110.831	111.178	111.525	111.872	112.219	112.565	112.912	113.259	113.606	113.953	114.3	114.647	114.994	115.341	115.688	116.035	116.382	116.729	117.076	117.423	117.77	118.117	118.464	118.811	119.157	119.504	119.851	120.198	120.545	120.892	121.239	121.174	121.108	121.043	120.977	120.912	120.846	120.781	120.715	120.649	120.584	120.518	120.453	120.387	120.322	120.256	120.191	120.125	120.06
	110.832	111.176	111.521	111.865	112.209	112.553	112.898	113.242	113.586	113.93	114.275	114.619	114.963	115.307	115.652	115.996	116.34	116.684	117.029	117.373	117.717	118.061	118.406	118.75	119.094	119.438	119.782	120.127	120.471	120.815	121.159	121.099	121.038	120.977	120.916	120.856	120.795	120.734	120.673	120.612	120.552	120.491	120.43	120.369	120.309	120.248	120.187	120.126	120.066
	110.834	111.175	111.517	111.858	112.2	112.541	112.883	113.224	113.566	113.907	114.249	114.59	114.932	115.274	115.615	115.957	116.298	116.64	116.981	117.323	117.664	118.006	118.347	118.689	119.03	119.372	119.714	120.055	120.397	120.738	121.08	121.024	120.968	120.912	120.856	120.8	120.744	120.688	120.632	120.575	120.519	120.463	120.407	120.351	120.295	120.239	120.183	120.127	120.071
	110.835	111.174	111.513	111.852	112.19	112.529	112.868	113.207	113.546	113.885	114.223	114.562	114.901	115.24	115.579	115.917	116.256	116.595	116.934	117.273	117.612	117.95	118.289	118.628	118.967	119.306	119.645	119.983	120.322	120.661	121	120.949	120.897	120.846	120.795	120.744	120.692	120.641	120.59	120.539	120.487	120.436	120.385	120.333	120.282	120.231	120.18	120.128	120.077
	110.836	111.173	111.509	111.845	112.181	112.517	112.853	113.189	113.525	113.862	114.198	114.534	114.87	115.206	115.542	115.878	116.214	116.551	116.887	117.223	117.559	117.895	118.231	118.567	118.903	119.24	119.576	119.912	120.248	120.584	120.92	120.874	120.827	120.781	120.734	120.688	120.641	120.595	120.548	120.502	120.455	120.408	120.362	120.315	120.269	120.222	120.176	120.129	120.083
	110.838	111.171	111.505	111.838	112.172	112.505	112.838	113.172	113.505	113.839	114.172	114.506	114.839	115.172	115.506	115.839	116.173	116.506	116.839	117.173	117.506	117.84	118.173	118.507	118.84	119.173	119.507	119.84	120.174	120.507	120.841	120.799	120.757	120.715	120.673	120.632	120.59	120.548	120.506	120.465	120.423	120.381	120.339	120.297	120.256	120.214	120.172	120.13	120.089
	110.839	111.17	111.501	111.831	112.162	112.493	112.824	113.154	113.485	113.816	114.146	114.477	114.808	115.139	115.469	115.8	116.131	116.461	116.792	117.123	117.454	117.784	118.115	118.446	118.776	119.107	119.438	119.769	120.099	120.43	120.761	120.724	120.687	120.65	120.613	120.576	120.539	120.502	120.465	120.428	120.391	120.353	120.316	120.279	120.242	120.205	120.168	120.131	120.094
	110.841	111.169	111.497	111.825	112.153	112.481	112.809	113.137	113.465	113.793	114.121	114.449	114.777	115.105	115.433	115.761	116.089	116.417	116.745	117.073	117.401	117.729	118.057	118.385	118.713	119.041	119.369	119.697	120.025	120.353	120.681	120.649	120.616	120.584	120.552	120.52	120.487	120.455	120.423	120.391	120.358	120.326	120.294	120.261	120.229	120.197	120.165	120.132	120.1
	110.842	111.167	111.493	111.818	112.143	112.469	112.794	113.119	113.445	113.77	114.095	114.421	114.746	115.071	115.396	115.722	116.047	116.372	116.698	117.023	117.348	117.674	117.999	118.324	118.649	118.975	119.3	119.625	119.951	120.276	120.601	120.574	120.546	120.519	120.491	120.464	120.436	120.409	120.381	120.354	120.326	120.299	120.271	120.243	120.216	120.188	120.161	120.133	120.106
	110.844	111.166	111.489	111.811	112.134	112.457	112.779	113.102	113.424	113.747	114.07	114.392	114.715	115.037	115.36	115.683	116.005	116.328	116.65	116.973	117.296	117.618	117.941	118.263	118.586	118.909	119.231	119.554	119.876	120.199	120.522	120.499	120.476	120.453	120.43	120.408	120.385	120.362	120.339	120.317	120.294	120.271	120.248	120.225	120.203	120.18	120.157	120.134	120.112
	110.845	111.165	111.485	111.805	112.125	112.445	112.764	113.084	113.404	113.724	114.044	114.364	114.684	115.004	115.324	115.643	115.963	116.283	116.603	116.923	117.243	117.563	117.883	118.203	118.522	118.842	119.162	119.482	119.802	120.122	120.442	120.424	120.406	120.388	120.37	120.352	120.334	120.316	120.298	120.28	120.262	120.244	120.226	120.207	120.189	120.171	120.153	120.135	120.117
	110.846	111.164	111.481	111.798	112.115	112.432	112.75	113.067	113.384	113.701	114.018	114.336	114.653	114.97	115.287	115.604	115.921	116.239	116.556	116.873	117.19	117.507	117.825	118.142	118.459	118.776	119.093	119.411	119.728	120.045	120.362	120.349	120.336	120.322	120.309	120.296	120.282	120.269	120.256	120.243	120.229	120.216	120.203	120.19	120.176	120.163	120.15	120.136	120.123
	110.848	111.162	111.477	111.791	112.106	112.42	112.735	113.049	113.364	113.678	113.993	114.307	114.622	114.936	115.251	115.565	115.88	116.194	116.509	116.823	117.138	117.452	117.767	118.081	118.395	118.71	119.024	119.339	119.653	119.968	120.282	120.274	120.265	120.257	120.248	120.24	120.231	120.223	120.214	120.206	120.197	120.189	120.18	120.172	120.163	120.154	120.146	120.137	120.129
	110.849	111.161	111.473	111.785	112.096	112.408	112.72	113.032	113.344	113.655	113.967	114.279	114.591	114.902	115.214	115.526	115.838	116.15	116.461	116.773	117.085	117.397	117.708	118.02	118.332	118.644	118.956	119.267	119.579	119.891	120.203	120.199	120.195	120.191	120.188	120.184	120.18	120.176	120.172	120.169	120.165	120.161	120.157	120.154	120.15	120.146	120.142	120.138	120.135
	110.851	111.16	111.469	111.778	112.087	112.396	112.705	113.014	113.323	113.632	113.941	114.251	114.56	114.869	115.178	115.487	115.796	116.105	116.414	116.723	117.032	117.341	117.65	117.959	118.268	118.578	118.887	119.196	119.505	119.814	120.123	120.124	120.125	120.126	120.127	120.128	120.129	120.13	120.131	120.132	120.133	120.134	120.135	120.136	120.137	120.138	120.138	120.139	120.14
	110.852	111.159	111.465	111.771	112.078	112.384	112.69	112.997	113.303	113.609	113.916	114.222	114.529	114.835	115.141	115.448	115.754	116.06	116.367	116.673	116.98	117.286	117.592	117.899	118.205	118.511	118.818	119.124	119.43	119.737	120.043	120.049	120.055	120.06	120.066	120.072	120.077	120.083	120.089	120.095	120.1	120.106	120.112	120.118	120.123	120.129	120.135	120.14	120.146
	110.854	111.157	111.461	111.765	112.068	112.372	112.676	112.979	113.283	113.587	113.89	114.194	114.498	114.801	115.105	115.409	115.712	116.016	116.32	116.623	116.927	117.23	117.534	117.838	118.141	118.445	118.749	119.052	119.356	119.66	119.963	119.974	119.984	119.995	120.005	120.016	120.026	120.037	120.047	120.058	120.068	120.079	120.089	120.1	120.11	120.121	120.131	120.141	120.152
	110.855	111.156	111.457	111.758	112.059	112.36	112.661	112.962	113.263	113.564	113.865	114.166	114.467	114.767	115.068	115.369	115.67	115.971	116.272	116.573	116.874	117.175	117.476	117.777	118.078	118.379	118.68	118.981	119.282	119.583	119.884	119.899	119.914	119.929	119.945	119.96	119.975	119.99	120.005	120.021	120.036	120.051	120.066	120.082	120.097	120.112	120.127	120.142	120.158
	110.857	111.155	111.453	111.751	112.05	112.348	112.646	112.944	113.242	113.541	113.839	114.137	114.435	114.734	115.032	115.33	115.628	115.927	116.225	116.523	116.821	117.12	117.418	117.716	118.014	118.313	118.611	118.909	119.207	119.506	119.804	119.824	119.844	119.864	119.884	119.904	119.924	119.944	119.964	119.984	120.004	120.024	120.044	120.064	120.084	120.104	120.124	120.144	120.163
	110.858	111.153	111.449	111.745	112.04	112.336	112.631	112.927	113.222	113.518	113.813	114.109	114.404	114.7	114.996	115.291	115.587	115.882	116.178	116.473	116.769	117.064	117.36	117.655	117.951	118.246	118.542	118.838	119.133	119.429	119.724	119.749	119.774	119.798	119.823	119.848	119.873	119.897	119.922	119.947	119.971	119.996	120.021	120.046	120.07	120.095	120.12	120.145	120.169
	110.859	111.152	111.445	111.738	112.031	112.324	112.616	112.909	113.202	113.495	113.788	114.081	114.373	114.666	114.959	115.252	115.545	115.838	116.13	116.423	116.716	117.009	117.302	117.595	117.887	118.18	118.473	118.766	119.059	119.352	119.644	119.674	119.703	119.733	119.762	119.792	119.821	119.851	119.88	119.91	119.939	119.969	119.998	120.028	120.057	120.087	120.116	120.146	120.175
	110.861	111.151	111.441	111.731	112.021	112.311	112.602	112.892	113.182	113.472	113.762	114.052	114.342	114.633	114.923	115.213	115.503	115.793	116.083	116.373	116.663	116.954	117.244	117.534	117.824	118.114	118.404	118.694	118.984	119.275	119.565	119.599	119.633	119.667	119.702	119.736	119.77	119.804	119.839	119.873	119.907	119.941	119.975	120.01	120.044	120.078	120.112	120.147	120.181
	110.862	111.15	111.437	111.725	112.012	112.299	112.587	112.874	113.162	113.449	113.736	114.024	114.311	114.599	114.886	115.174	115.461	115.748	116.036	116.323	116.611	116.898	117.186	117.473	117.76	118.048	118.335	118.623	118.91	119.198	119.485	119.524	119.563	119.602	119.641	119.68	119.719	119.758	119.797	119.836	119.875	119.914	119.953	119.992	120.031	120.07	120.109	120.148	120.187
	110.864	111.148	111.433	111.718	112.003	112.287	112.572	112.857	113.141	113.426	113.711	113.996	114.28	114.565	114.85	115.134	115.419	115.704	115.989	116.273	116.558	116.843	117.128	117.412	117.697	117.982	118.266	118.551	118.836	119.121	119.405	119.449	119.493	119.536	119.58	119.624	119.668	119.711	119.755	119.799	119.843	119.886	119.93	119.974	120.017	120.061	120.105	120.149	120.192
	110.865	111.147	111.429	111.711	111.993	112.275	112.557	112.839	113.121	113.403	113.685	113.967	114.249	114.531	114.813	115.095	115.377	115.659	115.941	116.223	116.505	116.787	117.069	117.351	117.633	117.915	118.197	118.479	118.761	119.044	119.326	119.374	119.422	119.471	119.519	119.568	119.616	119.665	119.713	119.762	119.81	119.859	119.907	119.956	120.004	120.053	120.101	120.15	120.198
	110.867	111.146	111.425	111.704	111.984	112.263	112.542	112.822	113.101	113.38	113.66	113.939	114.218	114.498	114.777	115.056	115.335	115.615	115.894	116.173	116.453	116.732	117.011	117.291	117.57	117.849	118.129	118.408	118.687	118.966	119.246	119.299	119.352	119.405	119.459	119.512	119.565	119.618	119.672	119.725	119.778	119.831	119.884	119.938	119.991	120.044	120.097	120.151	120.204
	110.868	111.145	111.421	111.698	111.974	112.251	112.528	112.804	113.081	113.357	113.634	113.911	114.187	114.464	114.74	115.017	115.294	115.57	115.847	116.123	116.4	116.677	116.953	117.23	117.506	117.783	118.06	118.336	118.613	118.889	119.166	119.224	119.282	119.34	119.398	119.456	119.514	119.572	119.63	119.688	119.746	119.804	119.862	119.92	119.978	120.036	120.094	120.152	120.21
	110.869	111.143	111.417	111.691	111.965	112.239	112.513	112.787	113.061	113.334	113.608	113.882	114.156	114.43	114.704	114.978	115.252	115.526	115.8	116.073	116.347	116.621	116.895	117.169	117.443	117.717	117.991	118.265	118.539	118.812	119.086	119.149	119.212	119.274	119.337	119.4	119.463	119.525	119.588	119.651	119.714	119.776	119.839	119.902	119.964	120.027	120.09	120.153	120.215
	110.871	111.142	111.413	111.684	111.956	112.227	112.498	112.769	113.04	113.312	113.583	113.854	114.125	114.396	114.668	114.939	115.21	115.481	115.752	116.023	116.295	116.566	116.837	117.108	117.379	117.651	117.922	118.193	118.464	118.735	119.007	119.074	119.142	119.209	119.276	119.344	119.411	119.479	119.546	119.614	119.681	119.749	119.816	119.884	119.951	120.019	120.086	120.154	120.221
	110.872	111.141	111.409	111.678	111.946	112.215	112.483	112.752	113.02	113.289	113.557	113.826	114.094	114.363	114.631	114.9	115.168	115.437	115.705	115.974	116.242	116.51	116.779	117.047	117.316	117.584	117.853	118.121	118.39	118.658	118.927	118.999	119.071	119.144	119.216	119.288	119.36	119.432	119.505	119.577	119.649	119.721	119.794	119.866	119.938	120.01	120.082	120.155	120.227
	110.874	111.139	111.405	111.671	111.937	112.203	112.468	112.734	113	113.266	113.532	113.797	114.063	114.329	114.595	114.86	115.126	115.392	115.658	115.924	116.189	116.455	116.721	116.987	117.252	117.518	117.784	118.05	118.316	118.581	118.847	118.924	119.001	119.078	119.155	119.232	119.309	119.386	119.463	119.54	119.617	119.694	119.771	119.848	119.925	120.002	120.079	120.156	120.233
	110.875	111.138	111.401	111.664	111.927	112.191	112.454	112.717	112.98	113.243	113.506	113.769	114.032	114.295	114.558	114.821	115.084	115.347	115.61	115.874	116.137	116.4	116.663	116.926	117.189	117.452	117.715	117.978	118.241	118.504	118.767	118.849	118.931	119.013	119.094	119.176	119.258	119.339	119.421	119.503	119.585	119.666	119.748	119.83	119.912	119.993	120.075	120.157	120.238
	110.877	111.137	111.397	111.658	111.918	112.178	112.439	112.699	112.96	113.22	113.48	113.741	114.001	114.261	114.522	114.782	115.042	115.303	115.563	115.824	116.084	116.344	116.605	116.865	117.125	117.386	117.646	117.907	118.167	118.427	118.688	118.774	118.861	118.947	119.034	119.12	119.206	119.293	119.379	119.466	119.552	119.639	119.725	119.812	119.898	119.985	120.071	120.158	120.244
	110.878	111.136	111.393	111.651	111.909	112.166	112.424	112.682	112.939	113.197	113.455	113.712	113.97	114.228	114.485	114.743	115.001	115.258	115.516	115.774	116.031	116.289	116.547	116.804	117.062	117.32	117.577	117.835	118.093	118.35	118.608	118.699	118.79	118.882	118.973	119.064	119.155	119.246	119.338	119.429	119.52	119.611	119.703	119.794	119.885	119.976	120.067	120.159	120.25
	110.879	111.134	111.389	111.644	111.899	112.154	112.409	112.664	112.919	113.174	113.429	113.684	113.939	114.194	114.449	114.704	114.959	115.214	115.469	115.724	115.979	116.234	116.489	116.743	116.998	117.253	117.508	117.763	118.018	118.273	118.528	118.624	118.72	118.816	118.912	119.008	119.104	119.2	119.296	119.392	119.488	119.584	119.68	119.776	119.872	119.968	120.064	120.16	120.256
	110.881	111.133	111.385	111.638	111.89	112.142	112.394	112.647	112.899	113.151	113.403	113.656	113.908	114.16	114.412	114.665	114.917	115.169	115.421	115.674	115.926	116.178	116.43	116.683	116.935	117.187	117.439	117.692	117.944	118.196	118.448	118.549	118.65	118.751	118.851	118.952	119.053	119.153	119.254	119.355	119.456	119.556	119.657	119.758	119.859	119.959	120.06	120.161	120.261
	110.882	111.132	111.381	111.631	111.88	112.13	112.38	112.629	112.879	113.128	113.378	113.627	113.877	114.126	114.376	114.626	114.875	115.125	115.374	115.624	115.873	116.123	116.372	116.622	116.871	117.121	117.371	117.62	117.87	118.119	118.369	118.474	118.58	118.685	118.791	118.896	119.002	119.107	119.212	119.318	119.423	119.529	119.634	119.74	119.845	119.951	120.056	120.162	120.267
	110.884	111.131	111.377	111.624	111.871	112.118	112.365	112.612	112.858	113.105	113.352	113.599	113.846	114.093	114.34	114.586	114.833	115.08	115.327	115.574	115.821	116.067	116.314	116.561	116.808	117.055	117.302	117.548	117.795	118.042	118.289	118.399	118.509	118.62	118.73	118.84	118.95	119.061	119.171	119.281	119.391	119.501	119.612	119.722	119.832	119.942	120.053	120.163	120.273
	110.885	111.129	111.373	111.618	111.862	112.106	112.35	112.594	112.838	113.082	113.327	113.571	113.815	114.059	114.303	114.547	114.791	115.035	115.28	115.524	115.768	116.012	116.256	116.5	116.744	116.989	117.233	117.477	117.721	117.965	118.209	118.324	118.439	118.554	118.669	118.784	118.899	119.014	119.129	119.244	119.359	119.474	119.589	119.704	119.819	119.934	120.049	120.164	120.279
	110.887	111.128	111.369	111.611	111.852	112.094	112.335	112.577	112.818	113.059	113.301	113.542	113.784	114.025	114.267	114.508	114.749	114.991	115.232	115.474	115.715	115.957	116.198	116.439	116.681	116.922	117.164	117.405	117.647	117.888	118.129	118.249	118.369	118.489	118.608	118.728	118.848	118.968	119.087	119.207	119.327	119.446	119.566	119.686	119.806	119.925	120.045	120.165	120.285
	110.888	111.127	111.365	111.604	111.843	112.082	112.32	112.559	112.798	113.037	113.275	113.514	113.753	113.991	114.23	114.469	114.708	114.946	115.185	115.424	115.663	115.901	116.14	116.379	116.617	116.856	117.095	117.334	117.572	117.811	118.05	118.174	118.299	118.423	118.548	118.672	118.797	118.921	119.046	119.17	119.294	119.419	119.543	119.668	119.792	119.917	120.041	120.166	120.29
	110.889	111.125	111.362	111.598	111.834	112.07	112.306	112.542	112.778	113.014	113.25	113.486	113.722	113.958	114.194	114.43	114.666	114.902	115.138	115.374	115.61	115.846	116.082	116.318	116.554	116.79	117.026	117.262	117.498	117.734	117.97	118.099	118.228	118.358	118.487	118.616	118.745	118.875	119.004	119.133	119.262	119.391	119.521	119.65	119.779	119.908	120.038	120.167	120.296
	110.891	111.124	111.358	111.591	111.824	112.057	112.291	112.524	112.757	112.991	113.224	113.457	113.691	113.924	114.157	114.391	114.624	114.857	115.091	115.324	115.557	115.79	116.024	116.257	116.49	116.724	116.957	117.19	117.424	117.657	117.89	118.024	118.158	118.292	118.426	118.56	118.694	118.828	118.962	119.096	119.23	119.364	119.498	119.632	119.766	119.9	120.034	120.168	120.302
	110.892	111.123	111.354	111.584	111.815	112.045	112.276	112.507	112.737	112.968	113.198	113.429	113.66	113.89	114.121	114.351	114.582	114.813	115.043	115.274	115.504	115.735	115.966	116.196	116.427	116.658	116.888	117.119	117.349	117.58	117.811	117.949	118.088	118.227	118.365	118.504	118.643	118.782	118.92	119.059	119.198	119.336	119.475	119.614	119.753	119.891	120.03	120.169	120.308
	110.894	111.122	111.35	111.577	111.805	112.033	112.261	112.489	112.717	112.945	113.173	113.401	113.629	113.856	114.084	114.312	114.54	114.768	114.996	115.224	115.452	115.68	115.908	116.135	116.363	116.591	116.819	117.047	117.275	117.503	117.731	117.874	118.018	118.161	118.305	118.448	118.592	118.735	118.879	119.022	119.166	119.309	119.452	119.596	119.739	119.883	120.026	120.17	120.313
	110.895	111.12	111.346	111.571	111.796	112.021	112.246	112.472	112.697	112.922	113.147	113.372	113.598	113.823	114.048	114.273	114.498	114.724	114.949	115.174	115.399	115.624	115.85	116.075	116.3	116.525	116.75	116.975	117.201	117.426	117.651	117.799	117.948	118.096	118.244	118.392	118.54	118.689	118.837	118.985	119.133	119.282	119.43	119.578	119.726	119.874	120.023	120.171	120.319
	111.032	111.25	111.467	111.685	111.902	112.12	112.337	112.555	112.772	112.989	113.207	113.424	113.642	113.859	114.077	114.294	114.511	114.729	114.946	115.164	115.381	115.599	115.816	116.034	116.251	116.468	116.686	116.903	117.121	117.338	117.556	117.708	117.86	118.013	118.165	118.318	118.47	118.622	118.775	118.927	119.079	119.232	119.384	119.537	119.689	119.841	119.994	120.146	120.299
	111.17	111.379	111.589	111.799	112.008	112.218	112.428	112.637	112.847	113.057	113.267	113.476	113.686	113.896	114.105	114.315	114.525	114.734	114.944	115.154	115.363	115.573	115.783	115.992	116.202	116.412	116.621	116.831	117.041	117.251	117.46	117.617	117.773	117.93	118.086	118.243	118.399	118.556	118.713	118.869	119.026	119.182	119.339	119.495	119.652	119.808	119.965	120.121	120.278
	111.307	111.509	111.711	111.913	112.115	112.317	112.519	112.72	112.922	113.124	113.326	113.528	113.73	113.932	114.134	114.336	114.538	114.74	114.942	115.144	115.345	115.547	115.749	115.951	116.153	116.355	116.557	116.759	116.961	117.163	117.365	117.525	117.686	117.847	118.008	118.168	118.329	118.49	118.65	118.811	118.972	119.133	119.293	119.454	119.615	119.775	119.936	120.097	120.258
	111.444	111.638	111.833	112.027	112.221	112.415	112.609	112.803	112.998	113.192	113.386	113.58	113.774	113.968	114.163	114.357	114.551	114.745	114.939	115.133	115.328	115.522	115.716	115.91	116.104	116.298	116.493	116.687	116.881	117.075	117.269	117.434	117.599	117.764	117.929	118.094	118.259	118.423	118.588	118.753	118.918	119.083	119.248	119.413	119.577	119.742	119.907	120.072	120.237
	111.581	111.768	111.954	112.141	112.327	112.513	112.7	112.886	113.073	113.259	113.446	113.632	113.818	114.005	114.191	114.378	114.564	114.75	114.937	115.123	115.31	115.496	115.683	115.869	116.055	116.242	116.428	116.615	116.801	116.987	117.174	117.343	117.512	117.681	117.85	118.019	118.188	118.357	118.526	118.695	118.864	119.033	119.202	119.371	119.54	119.709	119.878	120.047	120.216
	111.719	111.897	112.076	112.255	112.433	112.612	112.791	112.969	113.148	113.327	113.505	113.684	113.863	114.041	114.22	114.399	114.577	114.756	114.935	115.113	115.292	115.471	115.649	115.828	116.006	116.185	116.364	116.542	116.721	116.9	117.078	117.252	117.425	117.598	117.771	117.944	118.118	118.291	118.464	118.637	118.81	118.984	119.157	119.33	119.503	119.676	119.85	120.023	120.196
	111.856	112.027	112.198	112.369	112.54	112.71	112.881	113.052	113.223	113.394	113.565	113.736	113.907	114.078	114.249	114.419	114.59	114.761	114.932	115.103	115.274	115.445	115.616	115.787	115.958	116.128	116.299	116.47	116.641	116.812	116.983	117.16	117.338	117.515	117.692	117.87	118.047	118.224	118.402	118.579	118.757	118.934	119.111	119.289	119.466	119.643	119.821	119.998	120.175
	111.993	112.156	112.319	112.483	112.646	112.809	112.972	113.135	113.298	113.461	113.625	113.788	113.951	114.114	114.277	114.44	114.604	114.767	114.93	115.093	115.256	115.419	115.582	115.746	115.909	116.072	116.235	116.398	116.561	116.724	116.888	117.069	117.251	117.432	117.614	117.795	117.977	118.158	118.34	118.521	118.703	118.884	119.066	119.247	119.429	119.61	119.792	119.973	120.155
	112.13	112.286	112.441	112.597	112.752	112.907	113.063	113.218	113.374	113.529	113.684	113.84	113.995	114.15	114.306	114.461	114.617	114.772	114.927	115.083	115.238	115.394	115.549	115.704	115.86	116.015	116.171	116.326	116.481	116.637	116.792	116.978	117.163	117.349	117.535	117.721	117.906	118.092	118.278	118.463	118.649	118.835	119.02	119.206	119.392	119.577	119.763	119.949	120.134
	112.268	112.415	112.563	112.711	112.858	113.006	113.153	113.301	113.449	113.596	113.744	113.892	114.039	114.187	114.335	114.482	114.63	114.777	114.925	115.073	115.22	115.368	115.516	115.663	115.811	115.959	116.106	116.254	116.401	116.549	116.697	116.887	117.076	117.266	117.456	117.646	117.836	118.026	118.215	118.405	118.595	118.785	118.975	119.165	119.354	119.544	119.734	119.924	120.114
	112.405	112.545	112.685	112.825	112.964	113.104	113.244	113.384	113.524	113.664	113.804	113.944	114.083	114.223	114.363	114.503	114.643	114.783	114.923	115.063	115.202	115.342	115.482	115.622	115.762	115.902	116.042	116.182	116.322	116.461	116.601	116.795	116.989	117.183	117.377	117.571	117.765	117.959	118.153	118.347	118.541	118.735	118.929	119.123	119.317	119.511	119.705	119.899	120.093
	112.542	112.674	112.806	112.938	113.071	113.203	113.335	113.467	113.599	113.731	113.863	113.995	114.128	114.26	114.392	114.524	114.656	114.788	114.92	115.052	115.185	115.317	115.449	115.581	115.713	115.845	115.977	116.109	116.242	116.374	116.506	116.704	116.902	117.1	117.298	117.497	117.695	117.893	118.091	118.289	118.487	118.686	118.884	119.082	119.28	119.478	119.676	119.875	120.073
	112.679	112.804	112.928	113.052	113.177	113.301	113.426	113.55	113.674	113.799	113.923	114.047	114.172	114.296	114.421	114.545	114.669	114.794	114.918	115.042	115.167	115.291	115.415	115.54	115.664	115.789	115.913	116.037	116.162	116.286	116.41	116.613	116.815	117.017	117.22	117.422	117.624	117.827	118.029	118.231	118.434	118.636	118.838	119.041	119.243	119.445	119.648	119.85	120.052
	112.817	112.933	113.05	113.166	113.283	113.4	113.516	113.633	113.749	113.866	113.983	114.099	114.216	114.333	114.449	114.566	114.682	114.799	114.916	115.032	115.149	115.265	115.382	115.499	115.615	115.732	115.849	115.965	116.082	116.198	116.315	116.521	116.728	116.934	117.141	117.347	117.554	117.76	117.967	118.173	118.38	118.586	118.793	118.999	119.206	119.412	119.619	119.825	120.032
	112.954	113.063	113.172	113.28	113.389	113.498	113.607	113.716	113.825	113.934	114.042	114.151	114.26	114.369	114.478	114.587	114.696	114.804	114.913	115.022	115.131	115.24	115.349	115.458	115.566	115.675	115.784	115.893	116.002	116.111	116.22	116.43	116.641	116.851	117.062	117.273	117.483	117.694	117.905	118.115	118.326	118.537	118.747	118.958	119.169	119.379	119.59	119.801	120.011
	113.091	113.192	113.293	113.394	113.495	113.597	113.698	113.799	113.9	114.001	114.102	114.203	114.304	114.405	114.506	114.608	114.709	114.81	114.911	115.012	115.113	115.214	115.315	115.416	115.517	115.619	115.72	115.821	115.922	116.023	116.124	116.339	116.554	116.769	116.983	117.198	117.413	117.628	117.843	118.057	118.272	118.487	118.702	118.917	119.131	119.346	119.561	119.776	119.991
	113.228	113.322	113.415	113.508	113.602	113.695	113.788	113.882	113.975	114.068	114.162	114.255	114.348	114.442	114.535	114.628	114.722	114.815	114.909	115.002	115.095	115.189	115.282	115.375	115.469	115.562	115.655	115.749	115.842	115.935	116.029	116.248	116.467	116.686	116.905	117.124	117.342	117.561	117.78	117.999	118.218	118.437	118.656	118.875	119.094	119.313	119.532	119.751	119.97
	113.366	113.451	113.537	113.622	113.708	113.794	113.879	113.965	114.05	114.136	114.221	114.307	114.393	114.478	114.564	114.649	114.735	114.821	114.906	114.992	115.077	115.163	115.249	115.334	115.42	115.505	115.591	115.676	115.762	115.848	115.933	116.156	116.379	116.603	116.826	117.049	117.272	117.495	117.718	117.941	118.165	118.388	118.611	118.834	119.057	119.28	119.503	119.726	119.95
	113.503	113.581	113.658	113.736	113.814	113.892	113.97	114.048	114.125	114.203	114.281	114.359	114.437	114.515	114.592	114.67	114.748	114.826	114.904	114.982	115.059	115.137	115.215	115.293	115.371	115.449	115.526	115.604	115.682	115.76	115.838	116.065	116.292	116.52	116.747	116.974	117.202	117.429	117.656	117.883	118.111	118.338	118.565	118.793	119.02	119.247	119.474	119.702	119.929
	113.64	113.71	113.78	113.85	113.92	113.99	114.061	114.131	114.201	114.271	114.341	114.411	114.481	114.551	114.621	114.691	114.761	114.831	114.901	114.971	115.042	115.112	115.182	115.252	115.322	115.392	115.462	115.532	115.602	115.672	115.742	115.974	116.205	116.437	116.668	116.9	117.131	117.363	117.594	117.825	118.057	118.288	118.52	118.751	118.983	119.214	119.446	119.677	119.909
	113.777	113.84	113.902	113.964	114.027	114.089	114.151	114.214	114.276	114.338	114.4	114.463	114.525	114.587	114.65	114.712	114.774	114.837	114.899	114.961	115.024	115.086	115.148	115.211	115.273	115.335	115.398	115.46	115.522	115.585	115.647	115.883	116.118	116.354	116.589	116.825	117.061	117.296	117.532	117.767	118.003	118.239	118.474	118.71	118.946	119.181	119.417	119.652	119.888
	113.915	113.969	114.024	114.078	114.133	114.187	114.242	114.296	114.351	114.406	114.46	114.515	114.569	114.624	114.678	114.733	114.788	114.842	114.897	114.951	115.006	115.06	115.115	115.17	115.224	115.279	115.333	115.388	115.442	115.497	115.551	115.791	116.031	116.271	116.511	116.75	116.99	117.23	117.47	117.709	117.949	118.189	118.429	118.669	118.908	119.148	119.388	119.628	119.868
	114.052	114.099	114.145	114.192	114.239	114.286	114.333	114.379	114.426	114.473	114.52	114.567	114.613	114.66	114.707	114.754	114.801	114.848	114.894	114.941	114.988	115.035	115.082	115.128	115.175	115.222	115.269	115.316	115.362	115.409	115.456	115.7	115.944	116.188	116.432	116.676	116.92	117.164	117.408	117.652	117.895	118.139	118.383	118.627	118.871	119.115	119.359	119.603	119.847
	114.189	114.228	114.267	114.306	114.345	114.384	114.423	114.462	114.501	114.54	114.58	114.619	114.658	114.697	114.736	114.775	114.814	114.853	114.892	114.931	114.97	115.009	115.048	115.087	115.126	115.165	115.204	115.243	115.282	115.322	115.361	115.609	115.857	116.105	116.353	116.601	116.849	117.097	117.345	117.594	117.842	118.09	118.338	118.586	118.834	119.082	119.33	119.578	119.826
	114.326	114.358	114.389	114.42	114.451	114.483	114.514	114.545	114.577	114.608	114.639	114.671	114.702	114.733	114.764	114.796	114.827	114.858	114.89	114.921	114.952	114.983	115.015	115.046	115.077	115.109	115.14	115.171	115.203	115.234	115.265	115.517	115.77	116.022	116.274	116.526	116.779	117.031	117.283	117.536	117.788	118.04	118.292	118.545	118.797	119.049	119.301	119.554	119.806
	114.463	114.487	114.511	114.534	114.558	114.581	114.605	114.628	114.652	114.675	114.699	114.722	114.746	114.77	114.793	114.817	114.84	114.864	114.887	114.911	114.934	114.958	114.981	115.005	115.028	115.052	115.076	115.099	115.123	115.146	115.17	115.426	115.683	115.939	116.195	116.452	116.708	116.965	117.221	117.478	117.734	117.99	118.247	118.503	118.76	119.016	119.273	119.529	119.785
	114.601	114.617	114.632	114.648	114.664	114.68	114.695	114.711	114.727	114.743	114.759	114.774	114.79	114.806	114.822	114.838	114.853	114.869	114.885	114.901	114.916	114.932	114.948	114.964	114.98	114.995	115.011	115.027	115.043	115.058	115.074	115.335	115.595	115.856	116.117	116.377	116.638	116.898	117.159	117.42	117.68	117.941	118.201	118.462	118.723	118.983	119.244	119.504	119.765
	114.738	114.746	114.754	114.762	114.77	114.778	114.786	114.794	114.802	114.81	114.818	114.826	114.834	114.842	114.85	114.858	114.866	114.874	114.882	114.891	114.899	114.907	114.915	114.923	114.931	114.939	114.947	114.955	114.963	114.971	114.979	115.244	115.508	115.773	116.038	116.303	116.567	116.832	117.097	117.362	117.626	117.891	118.156	118.421	118.685	118.95	119.215	119.48	119.744
	114.875	114.875	114.876	114.876	114.876	114.877	114.877	114.877	114.877	114.878	114.878	114.878	114.878	114.879	114.879	114.879	114.88	114.88	114.88	114.88	114.881	114.881	114.881	114.881	114.882	114.882	114.882	114.883	114.883	114.883	114.883	115.152	115.421	115.69	115.959	116.228	116.497	116.766	117.035	117.304	117.573	117.841	118.11	118.379	118.648	118.917	119.186	119.455	119.724
	115.012	115.005	114.997	114.99	114.983	114.975	114.968	114.96	114.953	114.945	114.938	114.93	114.923	114.915	114.908	114.9	114.893	114.885	114.878	114.87	114.863	114.855	114.848	114.84	114.833	114.825	114.818	114.81	114.803	114.795	114.788	115.061	115.334	115.607	115.88	116.153	116.426	116.699	116.973	117.246	117.519	117.792	118.065	118.338	118.611	118.884	119.157	119.43	119.703
	115.15	115.134	115.119	115.104	115.089	115.074	115.058	115.043	115.028	115.013	114.997	114.982	114.967	114.952	114.936	114.921	114.906	114.891	114.875	114.86	114.845	114.83	114.814	114.799	114.784	114.769	114.753	114.738	114.723	114.708	114.693	114.97	115.247	115.524	115.801	116.079	116.356	116.633	116.91	117.188	117.465	117.742	118.019	118.297	118.574	118.851	119.128	119.406	119.683
	115.287	115.264	115.241	115.218	115.195	115.172	115.149	115.126	115.103	115.08	115.057	115.034	115.011	114.988	114.965	114.942	114.919	114.896	114.873	114.85	114.827	114.804	114.781	114.758	114.735	114.712	114.689	114.666	114.643	114.62	114.597	114.878	115.16	115.441	115.723	116.004	116.285	116.567	116.848	117.13	117.411	117.692	117.974	118.255	118.537	118.818	119.099	119.381	119.662
	115.424	115.393	115.363	115.332	115.301	115.27	115.24	115.209	115.178	115.147	115.117	115.086	115.055	115.024	114.994	114.963	114.932	114.901	114.871	114.84	114.809	114.778	114.748	114.717	114.686	114.655	114.625	114.594	114.563	114.532	114.502	114.787	115.073	115.358	115.644	115.929	116.215	116.501	116.786	117.072	117.357	117.643	117.928	118.214	118.499	118.785	119.071	119.356	119.642
	115.561	115.523	115.484	115.446	115.407	115.369	115.33	115.292	115.253	115.215	115.176	115.138	115.099	115.061	115.022	114.984	114.945	114.907	114.868	114.83	114.791	114.753	114.714	114.676	114.637	114.599	114.56	114.522	114.483	114.445	114.406	114.696	114.986	115.275	115.565	115.855	116.145	116.434	116.724	117.014	117.303	117.593	117.883	118.173	118.462	118.752	119.042	119.331	119.621
	115.699	115.652	115.606	115.56	115.514	115.467	115.421	115.375	115.329	115.282	115.236	115.19	115.144	115.097	115.051	115.005	114.958	114.912	114.866	114.82	114.773	114.727	114.681	114.635	114.588	114.542	114.496	114.45	114.403	114.357	114.311	114.605	114.899	115.192	115.486	115.78	116.074	116.368	116.662	116.956	117.25	117.543	117.837	118.131	118.425	118.719	119.013	119.307	119.601
	115.836	115.782	115.728	115.674	115.62	115.566	115.512	115.458	115.404	115.35	115.296	115.242	115.188	115.134	115.08	115.026	114.972	114.918	114.864	114.81	114.756	114.702	114.648	114.593	114.539	114.485	114.431	114.377	114.323	114.269	114.215	114.513	114.811	115.109	115.408	115.706	116.004	116.302	116.6	116.898	117.196	117.494	117.792	118.09	118.388	118.686	118.984	119.282	119.58
	115.973	115.911	115.85	115.788	115.726	115.664	115.603	115.541	115.479	115.417	115.355	115.294	115.232	115.17	115.108	115.047	114.985	114.923	114.861	114.799	114.738	114.676	114.614	114.552	114.491	114.429	114.367	114.305	114.243	114.182	114.12	114.422	114.724	115.027	115.329	115.631	115.933	116.235	116.538	116.84	117.142	117.444	117.746	118.049	118.351	118.653	118.955	119.257	119.56
	116.11	116.041	115.971	115.902	115.832	115.763	115.693	115.624	115.554	115.485	115.415	115.346	115.276	115.206	115.137	115.067	114.998	114.928	114.859	114.789	114.72	114.65	114.581	114.511	114.442	114.372	114.303	114.233	114.164	114.094	114.024	114.331	114.637	114.944	115.25	115.556	115.863	116.169	116.475	116.782	117.088	117.395	117.701	118.007	118.314	118.62	118.926	119.233	119.539
	116.248	116.17	116.093	116.016	115.938	115.861	115.784	115.707	115.629	115.552	115.475	115.397	115.32	115.243	115.166	115.088	115.011	114.934	114.856	114.779	114.702	114.625	114.547	114.47	114.393	114.315	114.238	114.161	114.084	114.006	113.929	114.24	114.55	114.861	115.171	115.482	115.792	116.103	116.413	116.724	117.034	117.345	117.655	117.966	118.276	118.587	118.898	119.208	119.519
	116.385	116.3	116.215	116.13	116.045	115.96	115.875	115.79	115.705	115.619	115.534	115.449	115.364	115.279	115.194	115.109	115.024	114.939	114.854	114.769	114.684	114.599	114.514	114.429	114.344	114.259	114.174	114.089	114.004	113.919	113.834	114.148	114.463	114.778	115.092	115.407	115.722	116.036	116.351	116.666	116.981	117.295	117.61	117.925	118.239	118.554	118.869	119.183	119.498
	116.522	116.429	116.337	116.244	116.151	116.058	115.965	115.873	115.78	115.687	115.594	115.501	115.409	115.316	115.223	115.13	115.037	114.945	114.852	114.759	114.666	114.573	114.481	114.388	114.295	114.202	114.109	114.017	113.924	113.831	113.738	114.057	114.376	114.695	115.014	115.332	115.651	115.97	116.289	116.608	116.927	117.246	117.564	117.883	118.202	118.521	118.84	119.159	119.478
	116.659	116.559	116.458	116.358	116.257	116.157	116.056	115.955	115.855	115.754	115.654	115.553	115.453	115.352	115.252	115.151	115.05	114.95	114.849	114.749	114.648	114.548	114.447	114.347	114.246	114.146	114.045	113.944	113.844	113.743	113.643	113.966	114.289	114.612	114.935	115.258	115.581	115.904	116.227	116.55	116.873	117.196	117.519	117.842	118.165	118.488	118.811	119.134	119.457
	116.797	116.688	116.58	116.472	116.363	116.255	116.147	116.038	115.93	115.822	115.714	115.605	115.497	115.389	115.28	115.172	115.064	114.955	114.847	114.739	114.63	114.522	114.414	114.305	114.197	114.089	113.981	113.872	113.764	113.656	113.547	113.874	114.202	114.529	114.856	115.183	115.51	115.838	116.165	116.492	116.819	117.146	117.473	117.801	118.128	118.455	118.782	119.109	119.436
	116.934	116.818	116.702	116.586	116.47	116.354	116.237	116.121	116.005	115.889	115.773	115.657	115.541	115.425	115.309	115.193	115.077	114.961	114.845	114.729	114.613	114.496	114.38	114.264	114.148	114.032	113.916	113.8	113.684	113.568	113.452	113.783	114.115	114.446	114.777	115.109	115.44	115.771	116.103	116.434	116.765	117.097	117.428	117.759	118.091	118.422	118.753	119.085	119.416
	117.071	116.947	116.823	116.7	116.576	116.452	116.328	116.204	116.081	115.957	115.833	115.709	115.585	115.461	115.338	115.214	115.09	114.966	114.842	114.718	114.595	114.471	114.347	114.223	114.099	113.976	113.852	113.728	113.604	113.48	113.356	113.692	114.027	114.363	114.698	115.034	115.369	115.705	116.04	116.376	116.711	117.047	117.382	117.718	118.053	118.389	118.724	119.06	119.395
	117.208	117.077	116.945	116.814	116.682	116.55	116.419	116.287	116.156	116.024	115.893	115.761	115.629	115.498	115.366	115.235	115.103	114.972	114.84	114.708	114.577	114.445	114.314	114.182	114.05	113.919	113.787	113.656	113.524	113.393	113.261	113.601	113.94	114.28	114.62	114.959	115.299	115.639	115.978	116.318	116.658	116.997	117.337	117.677	118.016	118.356	118.696	119.035	119.375
	117.346	117.206	117.067	116.928	116.788	116.649	116.51	116.37	116.231	116.092	115.952	115.813	115.674	115.534	115.395	115.256	115.116	114.977	114.838	114.698	114.559	114.42	114.28	114.141	114.002	113.862	113.723	113.584	113.444	113.305	113.166	113.509	113.853	114.197	114.541	114.885	115.228	115.572	115.916	116.26	116.604	116.948	117.291	117.635	117.979	118.323	118.667	119.011	119.354
	117.483	117.336	117.189	117.042	116.894	116.747	116.6	116.453	116.306	116.159	116.012	115.865	115.718	115.571	115.424	115.276	115.129	114.982	114.835	114.688	114.541	114.394	114.247	114.1	113.953	113.806	113.658	113.511	113.364	113.217	113.07	113.418	113.766	114.114	114.462	114.81	115.158	115.506	115.854	116.202	116.55	116.898	117.246	117.594	117.942	118.29	118.638	118.986	119.334
	117.62	117.465	117.31	117.156	117.001	116.846	116.691	116.536	116.381	116.226	116.072	115.917	115.762	115.607	115.452	115.297	115.143	114.988	114.833	114.678	114.523	114.368	114.213	114.059	113.904	113.749	113.594	113.439	113.284	113.13	112.975	113.327	113.679	114.031	114.383	114.735	115.088	115.44	115.792	116.144	116.496	116.848	117.2	117.553	117.905	118.257	118.609	118.961	119.313
	117.757	117.595	117.432	117.269	117.107	116.944	116.782	116.619	116.456	116.294	116.131	115.969	115.806	115.643	115.481	115.318	115.156	114.993	114.83	114.668	114.505	114.343	114.18	114.017	113.855	113.692	113.53	113.367	113.204	113.042	112.879	113.236	113.592	113.948	114.304	114.661	115.017	115.373	115.73	116.086	116.442	116.799	117.155	117.511	117.868	118.224	118.58	118.936	119.293
	117.808	117.649	117.489	117.33	117.17	117.011	116.852	116.692	116.533	116.373	116.214	116.055	115.895	115.736	115.576	115.417	115.258	115.098	114.939	114.779	114.62	114.461	114.301	114.142	113.982	113.823	113.664	113.504	113.345	113.185	113.026	113.379	113.731	114.084	114.437	114.79	115.142	115.495	115.848	116.2	116.553	116.906	117.259	117.611	117.964	118.317	118.67	119.022	119.375
	117.859	117.702	117.546	117.39	117.234	117.078	116.921	116.765	116.609	116.453	116.297	116.14	115.984	115.828	115.672	115.516	115.36	115.203	115.047	114.891	114.735	114.579	114.422	114.266	114.11	113.954	113.798	113.641	113.485	113.329	113.173	113.522	113.871	114.22	114.569	114.918	115.268	115.617	115.966	116.315	116.664	117.013	117.362	117.711	118.061	118.41	118.759	119.108	119.457
	117.909	117.756	117.603	117.45	117.297	117.144	116.991	116.838	116.685	116.532	116.379	116.226	116.073	115.92	115.767	115.614	115.461	115.308	115.155	115.003	114.85	114.697	114.544	114.391	114.238	114.085	113.932	113.779	113.626	113.473	113.32	113.665	114.011	114.356	114.702	115.047	115.393	115.738	116.084	116.429	116.775	117.121	117.466	117.812	118.157	118.503	118.848	119.194	119.539
	117.96	117.81	117.66	117.511	117.361	117.211	117.061	116.911	116.762	116.612	116.462	116.312	116.163	116.013	115.863	115.713	115.563	115.414	115.264	115.114	114.964	114.814	114.665	114.515	114.365	114.215	114.066	113.916	113.766	113.616	113.466	113.808	114.15	114.492	114.834	115.176	115.518	115.86	116.202	116.544	116.886	117.228	117.57	117.912	118.254	118.596	118.938	119.28	119.621
	118.011	117.864	117.717	117.571	117.424	117.278	117.131	116.985	116.838	116.691	116.545	116.398	116.252	116.105	115.958	115.812	115.665	115.519	115.372	115.226	115.079	114.932	114.786	114.639	114.493	114.346	114.2	114.053	113.906	113.76	113.613	113.952	114.29	114.628	114.967	115.305	115.643	115.982	116.32	116.658	116.997	117.335	117.674	118.012	118.35	118.689	119.027	119.365	119.704
	118.061	117.918	117.774	117.631	117.488	117.344	117.201	117.058	116.914	116.771	116.627	116.484	116.341	116.197	116.054	115.911	115.767	115.624	115.481	115.337	115.194	115.05	114.907	114.764	114.62	114.477	114.334	114.19	114.047	113.903	113.76	114.095	114.43	114.764	115.099	115.434	115.769	116.103	116.438	116.773	117.108	117.442	117.777	118.112	118.447	118.782	119.116	119.451	119.786
	118.112	117.972	117.832	117.691	117.551	117.411	117.271	117.131	116.991	116.85	116.71	116.57	116.43	116.29	116.15	116.009	115.869	115.729	115.589	115.449	115.309	115.168	115.028	114.888	114.748	114.608	114.468	114.327	114.187	114.047	113.907	114.238	114.569	114.9	115.232	115.563	115.894	116.225	116.556	116.887	117.219	117.55	117.881	118.212	118.543	118.874	119.206	119.537	119.868
	118.162	118.026	117.889	117.752	117.615	117.478	117.341	117.204	117.067	116.93	116.793	116.656	116.519	116.382	116.245	116.108	115.971	115.834	115.697	115.56	115.423	115.286	115.149	115.012	114.875	114.738	114.602	114.465	114.328	114.191	114.054	114.381	114.709	115.036	115.364	115.692	116.019	116.347	116.674	117.002	117.33	117.657	117.985	118.312	118.64	118.967	119.295	119.623	119.95
	118.213	118.079	117.946	117.812	117.678	117.544	117.411	117.277	117.143	117.009	116.876	116.742	116.608	116.474	116.341	116.207	116.073	115.939	115.806	115.672	115.538	115.404	115.271	115.137	115.003	114.869	114.735	114.602	114.468	114.334	114.2	114.524	114.848	115.172	115.496	115.82	116.144	116.468	116.792	117.116	117.44	117.764	118.088	118.412	118.736	119.06	119.384	119.708	120.032
	118.264	118.133	118.003	117.872	117.742	117.611	117.48	117.35	117.219	117.089	116.958	116.828	116.697	116.567	116.436	116.306	116.175	116.044	115.914	115.783	115.653	115.522	115.392	115.261	115.131	115	114.869	114.739	114.608	114.478	114.347	114.668	114.988	115.308	115.629	115.949	116.27	116.59	116.91	117.231	117.551	117.872	118.192	118.513	118.833	119.153	119.474	119.794	120.115
	118.314	118.187	118.06	117.932	117.805	117.678	117.55	117.423	117.296	117.168	117.041	116.914	116.786	116.659	116.532	116.404	116.277	116.15	116.022	115.895	115.768	115.64	115.513	115.385	115.258	115.131	115.003	114.876	114.749	114.621	114.494	114.811	115.128	115.445	115.761	116.078	116.395	116.712	117.029	117.345	117.662	117.979	118.296	118.613	118.929	119.246	119.563	119.88	120.197
	118.365	118.241	118.117	117.993	117.869	117.744	117.62	117.496	117.372	117.248	117.124	117	116.875	116.751	116.627	116.503	116.379	116.255	116.131	116.006	115.882	115.758	115.634	115.51	115.386	115.262	115.137	115.013	114.889	114.765	114.641	114.954	115.267	115.581	115.894	116.207	116.52	116.833	117.147	117.46	117.773	118.086	118.4	118.713	119.026	119.339	119.652	119.966	120.279
	118.416	118.295	118.174	118.053	117.932	117.811	117.69	117.569	117.448	117.327	117.206	117.085	116.965	116.844	116.723	116.602	116.481	116.36	116.239	116.118	115.997	115.876	115.755	115.634	115.513	115.392	115.271	115.15	115.03	114.909	114.788	115.097	115.407	115.717	116.026	116.336	116.645	116.955	117.265	117.574	117.884	118.194	118.503	118.813	119.123	119.432	119.742	120.051	120.361
	118.466	118.349	118.231	118.113	117.995	117.878	117.76	117.642	117.525	117.407	117.289	117.171	117.054	116.936	116.818	116.7	116.583	116.465	116.347	116.23	116.112	115.994	115.876	115.759	115.641	115.523	115.405	115.288	115.17	115.052	114.935	115.241	115.547	115.853	116.159	116.465	116.771	117.077	117.383	117.689	117.995	118.301	118.607	118.913	119.219	119.525	119.831	120.137	120.443
	118.517	118.402	118.288	118.173	118.059	117.944	117.83	117.715	117.601	117.486	117.372	117.257	117.143	117.028	116.914	116.799	116.685	116.57	116.456	116.341	116.227	116.112	115.997	115.883	115.768	115.654	115.539	115.425	115.31	115.196	115.081	115.384	115.686	115.989	116.291	116.594	116.896	117.198	117.501	117.803	118.106	118.408	118.711	119.013	119.316	119.618	119.92	120.223	120.525
	118.568	118.456	118.345	118.234	118.122	118.011	117.9	117.788	117.677	117.566	117.454	117.343	117.232	117.121	117.009	116.898	116.787	116.675	116.564	116.453	116.341	116.23	116.119	116.007	115.896	115.785	115.673	115.562	115.451	115.339	115.228	115.527	115.826	116.125	116.424	116.722	117.021	117.32	117.619	117.918	118.217	118.516	118.814	119.113	119.412	119.711	120.01	120.309	120.608
	118.618	118.51	118.402	118.294	118.186	118.078	117.97	117.862	117.753	117.645	117.537	117.429	117.321	117.213	117.105	116.997	116.889	116.78	116.672	116.564	116.456	116.348	116.24	116.132	116.024	115.915	115.807	115.699	115.591	115.483	115.375	115.67	115.965	116.261	116.556	116.851	117.147	117.442	117.737	118.032	118.328	118.623	118.918	119.213	119.509	119.804	120.099	120.394	120.69
	118.669	118.564	118.459	118.354	118.249	118.144	118.04	117.935	117.83	117.725	117.62	117.515	117.41	117.305	117.2	117.095	116.99	116.886	116.781	116.676	116.571	116.466	116.361	116.256	116.151	116.046	115.941	115.836	115.732	115.627	115.522	115.813	116.105	116.397	116.688	116.98	117.272	117.563	117.855	118.147	118.438	118.73	119.022	119.314	119.605	119.897	120.189	120.48	120.772
	118.72	118.618	118.516	118.415	118.313	118.211	118.109	118.008	117.906	117.804	117.703	117.601	117.499	117.397	117.296	117.194	117.092	116.991	116.889	116.787	116.686	116.584	116.482	116.38	116.279	116.177	116.075	115.974	115.872	115.77	115.669	115.957	116.245	116.533	116.821	117.109	117.397	117.685	117.973	118.261	118.549	118.837	119.126	119.414	119.702	119.99	120.278	120.566	120.854
	118.77	118.672	118.573	118.475	118.376	118.278	118.179	118.081	117.982	117.884	117.785	117.687	117.588	117.49	117.391	117.293	117.194	117.096	116.997	116.899	116.8	116.702	116.603	116.505	116.406	116.308	116.209	116.111	116.012	115.914	115.815	116.1	116.384	116.669	116.953	117.238	117.522	117.807	118.091	118.376	118.66	118.945	119.229	119.514	119.798	120.083	120.367	120.652	120.936
	118.821	118.726	118.63	118.535	118.44	118.344	118.249	118.154	118.059	117.963	117.868	117.773	117.677	117.582	117.487	117.392	117.296	117.201	117.106	117.01	116.915	116.82	116.724	116.629	116.534	116.439	116.343	116.248	116.153	116.057	115.962	116.243	116.524	116.805	117.086	117.367	117.648	117.928	118.209	118.49	118.771	119.052	119.333	119.614	119.895	120.176	120.457	120.738	121.018
	118.872	118.779	118.687	118.595	118.503	118.411	118.319	118.227	118.135	118.043	117.951	117.859	117.767	117.674	117.582	117.49	117.398	117.306	117.214	117.122	117.03	116.938	116.846	116.754	116.661	116.569	116.477	116.385	116.293	116.201	116.109	116.386	116.664	116.941	117.218	117.496	117.773	118.05	118.327	118.605	118.882	119.159	119.437	119.714	119.991	120.269	120.546	120.823	121.101
	118.922	118.833	118.744	118.656	118.567	118.478	118.389	118.3	118.211	118.122	118.033	117.945	117.856	117.767	117.678	117.589	117.5	117.411	117.322	117.233	117.145	117.056	116.967	116.878	116.789	116.7	116.611	116.522	116.434	116.345	116.256	116.529	116.803	117.077	117.351	117.624	117.898	118.172	118.446	118.719	118.993	119.267	119.54	119.814	120.088	120.362	120.635	120.909	121.183
	118.973	118.887	118.802	118.716	118.63	118.544	118.459	118.373	118.287	118.202	118.116	118.03	117.945	117.859	117.773	117.688	117.602	117.516	117.431	117.345	117.259	117.174	117.088	117.002	116.917	116.831	116.745	116.66	116.574	116.488	116.403	116.673	116.943	117.213	117.483	117.753	118.023	118.293	118.564	118.834	119.104	119.374	119.644	119.914	120.184	120.455	120.725	120.995	121.265
	119.024	118.941	118.859	118.776	118.694	118.611	118.529	118.446	118.364	118.281	118.199	118.116	118.034	117.951	117.869	117.786	117.704	117.621	117.539	117.457	117.374	117.292	117.209	117.127	117.044	116.962	116.879	116.797	116.714	116.632	116.549	116.816	117.082	117.349	117.616	117.882	118.149	118.415	118.682	118.948	119.215	119.481	119.748	120.014	120.281	120.547	120.814	121.081	121.347
	119.074	118.995	118.916	118.836	118.757	118.678	118.599	118.519	118.44	118.361	118.281	118.202	118.123	118.044	117.964	117.885	117.806	117.727	117.647	117.568	117.489	117.41	117.33	117.251	117.172	117.092	117.013	116.934	116.855	116.775	116.696	116.959	117.222	117.485	117.748	118.011	118.274	118.537	118.8	119.063	119.326	119.589	119.852	120.115	120.377	120.64	120.903	121.166	121.429
	119.125	119.049	118.973	118.897	118.821	118.744	118.668	118.592	118.516	118.44	118.364	118.288	118.212	118.136	118.06	117.984	117.908	117.832	117.756	117.68	117.604	117.528	117.451	117.375	117.299	117.223	117.147	117.071	116.995	116.919	116.843	117.102	117.362	117.621	117.88	118.14	118.399	118.658	118.918	119.177	119.437	119.696	119.955	120.215	120.474	120.733	120.993	121.252	121.511
	119.175	119.103	119.03	118.957	118.884	118.811	118.738	118.665	118.593	118.52	118.447	118.374	118.301	118.228	118.155	118.083	118.01	117.937	117.864	117.791	117.718	117.645	117.573	117.5	117.427	117.354	117.281	117.208	117.135	117.063	116.99	117.246	117.501	117.757	118.013	118.269	118.524	118.78	119.036	119.292	119.547	119.803	120.059	120.315	120.571	120.826	121.082	121.338	121.594
	119.226	119.156	119.087	119.017	118.947	118.878	118.808	118.739	118.669	118.599	118.53	118.46	118.39	118.321	118.251	118.181	118.112	118.042	117.972	117.903	117.833	117.763	117.694	117.624	117.554	117.485	117.415	117.346	117.276	117.206	117.137	117.389	117.641	117.893	118.145	118.397	118.65	118.902	119.154	119.406	119.658	119.911	120.163	120.415	120.667	120.919	121.171	121.424	121.676
	119.277	119.21	119.144	119.077	119.011	118.945	118.878	118.812	118.745	118.679	118.612	118.546	118.479	118.413	118.347	118.28	118.214	118.147	118.081	118.014	117.948	117.881	117.815	117.748	117.682	117.616	117.549	117.483	117.416	117.35	117.283	117.532	117.781	118.029	118.278	118.526	118.775	119.023	119.272	119.521	119.769	120.018	120.266	120.515	120.764	121.012	121.261	121.509	121.758
	119.327	119.264	119.201	119.138	119.074	119.011	118.948	118.885	118.821	118.758	118.695	118.632	118.569	118.505	118.442	118.379	118.316	118.252	118.189	118.126	118.063	117.999	117.936	117.873	117.81	117.746	117.683	117.62	117.557	117.493	117.43	117.675	117.92	118.165	118.41	118.655	118.9	119.145	119.39	119.635	119.88	120.125	120.37	120.615	120.86	121.105	121.35	121.595	121.84
	119.378	119.318	119.258	119.198	119.138	119.078	119.018	118.958	118.898	118.838	118.778	118.718	118.658	118.598	118.538	118.478	118.417	118.357	118.297	118.237	118.177	118.117	118.057	117.997	117.937	117.877	117.817	117.757	117.697	117.637	117.577	117.818	118.06	118.301	118.543	118.784	119.025	119.267	119.508	119.75	119.991	120.232	120.474	120.715	120.957	121.198	121.44	121.681	121.922
	119.429	119.372	119.315	119.258	119.201	119.145	119.088	119.031	118.974	118.917	118.86	118.804	118.747	118.69	118.633	118.576	118.519	118.463	118.406	118.349	118.292	118.235	118.178	118.122	118.065	118.008	117.951	117.894	117.837	117.781	117.724	117.962	118.199	118.437	118.675	118.913	119.151	119.389	119.626	119.864	120.102	120.34	120.578	120.815	121.053	121.291	121.529	121.767	122.004
	119.479	119.426	119.372	119.318	119.265	119.211	119.158	119.104	119.05	118.997	118.943	118.889	118.836	118.782	118.729	118.675	118.621	118.568	118.514	118.46	118.407	118.353	118.3	118.246	118.192	118.139	118.085	118.031	117.978	117.924	117.871	118.105	118.339	118.573	118.807	119.042	119.276	119.51	119.744	119.979	120.213	120.447	120.681	120.916	121.15	121.384	121.618	121.852	122.087
	119.53	119.48	119.429	119.379	119.328	119.278	119.227	119.177	119.127	119.076	119.026	118.975	118.925	118.875	118.824	118.774	118.723	118.673	118.622	118.572	118.522	118.471	118.421	118.37	118.32	118.269	118.219	118.169	118.118	118.068	118.017	118.248	118.479	118.709	118.94	119.171	119.401	119.632	119.862	120.093	120.324	120.554	120.785	121.016	121.246	121.477	121.708	121.938	122.169
	119.581	119.533	119.486	119.439	119.392	119.345	119.297	119.25	119.203	119.156	119.108	119.061	119.014	118.967	118.92	118.872	118.825	118.778	118.731	118.684	118.636	118.589	118.542	118.495	118.447	118.4	118.353	118.306	118.259	118.211	118.164	118.391	118.618	118.845	119.072	119.299	119.526	119.754	119.981	120.208	120.435	120.662	120.889	121.116	121.343	121.57	121.797	122.024	122.251
	119.631	119.587	119.543	119.499	119.455	119.411	119.367	119.323	119.279	119.235	119.191	119.147	119.103	119.059	119.015	118.971	118.927	118.883	118.839	118.795	118.751	118.707	118.663	118.619	118.575	118.531	118.487	118.443	118.399	118.355	118.311	118.534	118.758	118.981	119.205	119.428	119.652	119.875	120.099	120.322	120.546	120.769	120.992	121.216	121.439	121.663	121.886	122.11	122.333
	119.682	119.641	119.6	119.56	119.519	119.478	119.437	119.396	119.355	119.315	119.274	119.233	119.192	119.151	119.111	119.07	119.029	118.988	118.947	118.907	118.866	118.825	118.784	118.743	118.703	118.662	118.621	118.58	118.539	118.499	118.458	118.678	118.898	119.117	119.337	119.557	119.777	119.997	120.217	120.437	120.656	120.876	121.096	121.316	121.536	121.756	121.976	122.195	122.415
	119.733	119.695	119.657	119.62	119.582	119.545	119.507	119.469	119.432	119.394	119.357	119.319	119.281	119.244	119.206	119.169	119.131	119.093	119.056	119.018	118.981	118.943	118.905	118.868	118.83	118.793	118.755	118.717	118.68	118.642	118.605	118.821	119.037	119.253	119.47	119.686	119.902	120.119	120.335	120.551	120.767	120.984	121.2	121.416	121.632	121.849	122.065	122.281	122.498
	119.783	119.749	119.714	119.68	119.646	119.611	119.577	119.542	119.508	119.474	119.439	119.405	119.371	119.336	119.302	119.267	119.233	119.199	119.164	119.13	119.095	119.061	119.027	118.992	118.958	118.923	118.889	118.855	118.82	118.786	118.751	118.964	119.177	119.389	119.602	119.815	120.028	120.24	120.453	120.666	120.878	121.091	121.304	121.516	121.729	121.942	122.154	122.367	122.58
	119.834	119.803	119.771	119.74	119.709	119.678	119.647	119.616	119.584	119.553	119.522	119.491	119.46	119.428	119.397	119.366	119.335	119.304	119.272	119.241	119.21	119.179	119.148	119.117	119.085	119.054	119.023	118.992	118.961	118.929	118.898	119.107	119.316	119.525	119.735	119.944	120.153	120.362	120.571	120.78	120.989	121.198	121.407	121.616	121.826	122.035	122.244	122.453	122.662
	119.885	119.857	119.829	119.801	119.773	119.745	119.717	119.689	119.661	119.633	119.605	119.577	119.549	119.521	119.493	119.465	119.437	119.409	119.381	119.353	119.325	119.297	119.269	119.241	119.213	119.185	119.157	119.129	119.101	119.073	119.045	119.251	119.456	119.662	119.867	120.073	120.278	120.484	120.689	120.895	121.1	121.306	121.511	121.717	121.922	122.128	122.333	122.539	122.744
	119.935	119.91	119.886	119.861	119.836	119.811	119.787	119.762	119.737	119.712	119.687	119.663	119.638	119.613	119.588	119.564	119.539	119.514	119.489	119.464	119.44	119.415	119.39	119.365	119.34	119.316	119.291	119.266	119.241	119.217	119.192	119.394	119.596	119.798	119.999	120.201	120.403	120.605	120.807	121.009	121.211	121.413	121.615	121.817	122.019	122.22	122.422	122.624	122.826
	119.986	119.964	119.943	119.921	119.9	119.878	119.856	119.835	119.813	119.792	119.77	119.749	119.727	119.705	119.684	119.662	119.641	119.619	119.598	119.576	119.554	119.533	119.511	119.49	119.468	119.446	119.425	119.403	119.382	119.36	119.339	119.537	119.735	119.934	120.132	120.33	120.529	120.727	120.925	121.124	121.322	121.52	121.718	121.917	122.115	122.313	122.512	122.71	122.908
	120.036	120.018	120	119.981	119.963	119.945	119.926	119.908	119.89	119.871	119.853	119.834	119.816	119.798	119.779	119.761	119.743	119.724	119.706	119.687	119.669	119.651	119.632	119.614	119.596	119.577	119.559	119.541	119.522	119.504	119.485	119.68	119.875	120.07	120.264	120.459	120.654	120.849	121.043	121.238	121.433	121.627	121.822	122.017	122.212	122.406	122.601	122.796	122.991
	120.087	120.072	120.057	120.042	120.026	120.011	119.996	119.981	119.966	119.951	119.935	119.92	119.905	119.89	119.875	119.86	119.845	119.829	119.814	119.799	119.784	119.769	119.754	119.738	119.723	119.708	119.693	119.678	119.663	119.647	119.632	119.823	120.015	120.206	120.397	120.588	120.779	120.97	121.161	121.352	121.544	121.735	121.926	122.117	122.308	122.499	122.69	122.882	123.073
	120.138	120.126	120.114	120.102	120.09	120.078	120.066	120.054	120.042	120.03	120.018	120.006	119.994	119.982	119.97	119.958	119.946	119.934	119.923	119.911	119.899	119.887	119.875	119.863	119.851	119.839	119.827	119.815	119.803	119.791	119.779	119.967	120.154	120.342	120.529	120.717	120.904	121.092	121.279	121.467	121.655	121.842	122.03	122.217	122.405	122.592	122.78	122.967	123.155
	120.188	120.18	120.171	120.162	120.153	120.145	120.136	120.127	120.118	120.11	120.101	120.092	120.083	120.075	120.066	120.057	120.048	120.04	120.031	120.022	120.013	120.005	119.996	119.987	119.978	119.97	119.961	119.952	119.943	119.935	119.926	120.11	120.294	120.478	120.662	120.846	121.03	121.214	121.398	121.581	121.765	121.949	122.133	122.317	122.501	122.685	122.869	123.053	123.237
	120.239	120.234	120.228	120.222	120.217	120.211	120.206	120.2	120.195	120.189	120.184	120.178	120.173	120.167	120.161	120.156	120.15	120.145	120.139	120.134	120.128	120.123	120.117	120.111	120.106	120.1	120.095	120.089	120.084	120.078	120.073	120.253	120.433	120.614	120.794	120.974	121.155	121.335	121.516	121.696	121.876	122.057	122.237	122.417	122.598	122.778	122.959	123.139	123.319
	120.29	120.287	120.285	120.283	120.28	120.278	120.276	120.273	120.271	120.269	120.266	120.264	120.262	120.259	120.257	120.255	120.252	120.25	120.248	120.245	120.243	120.241	120.238	120.236	120.234	120.231	120.229	120.226	120.224	120.222	120.219	120.396	120.573	120.75	120.927	121.103	121.28	121.457	121.634	121.81	121.987	122.164	122.341	122.518	122.694	122.871	123.048	123.225	123.401
	Fig. 4c, Last MD mapping (%)
	98.8512	99.0311	99.211	99.3909	99.5708	99.7507	99.9306	100.11	100.29	100.47	100.65	100.83	101.01	101.19	101.37	101.55	101.73	101.91	102.089	102.269	102.449	102.629	102.809	102.989	103.169	103.349	103.529	103.709	103.888	104.068	104.248	104.23	104.213	104.195	104.177	104.159	104.141	104.124	104.106	104.088	104.07	104.052	104.034	104.017	103.999	103.981	103.963	103.945	103.928
	98.8512	99.0305	99.2098	99.3891	99.5685	99.7478	99.9271	100.106	100.286	100.465	100.644	100.824	101.003	101.182	101.362	101.541	101.72	101.9	102.079	102.258	102.438	102.617	102.796	102.976	103.155	103.334	103.514	103.693	103.872	104.052	104.231	104.216	104.2	104.185	104.17	104.154	104.139	104.124	104.109	104.093	104.078	104.063	104.048	104.032	104.017	104.002	103.987	103.971	103.956
	98.8512	99.0299	99.2087	99.3874	99.5661	99.7449	99.9236	100.102	100.281	100.46	100.639	100.817	100.996	101.175	101.354	101.532	101.711	101.89	102.069	102.247	102.426	102.605	102.784	102.962	103.141	103.32	103.498	103.677	103.856	104.035	104.213	104.201	104.188	104.175	104.163	104.15	104.137	104.124	104.112	104.099	104.086	104.073	104.061	104.048	104.035	104.023	104.01	103.997	103.984
	98.8512	99.0293	99.2075	99.3857	99.5638	99.742	99.9202	100.098	100.276	100.455	100.633	100.811	100.989	101.167	101.345	101.524	101.702	101.88	102.058	102.236	102.414	102.593	102.771	102.949	103.127	103.305	103.483	103.662	103.84	104.018	104.196	104.186	104.176	104.165	104.155	104.145	104.135	104.125	104.115	104.104	104.094	104.084	104.074	104.064	104.053	104.043	104.033	104.023	104.013
	98.8512	99.0288	99.2063	99.3839	99.5615	99.7391	99.9167	100.094	100.272	100.449	100.627	100.805	100.982	101.16	101.337	101.515	101.692	101.87	102.048	102.225	102.403	102.58	102.758	102.936	103.113	103.291	103.468	103.646	103.823	104.001	104.179	104.171	104.163	104.156	104.148	104.14	104.133	104.125	104.118	104.11	104.102	104.095	104.087	104.079	104.072	104.064	104.056	104.049	104.041
	98.8512	99.0282	99.2052	99.3822	99.5592	99.7362	99.9132	100.09	100.267	100.444	100.621	100.798	100.975	101.152	101.329	101.506	101.683	101.86	102.037	102.214	102.391	102.568	102.745	102.922	103.099	103.276	103.453	103.63	103.807	103.984	104.161	104.156	104.151	104.146	104.141	104.136	104.131	104.126	104.12	104.115	104.11	104.105	104.1	104.095	104.09	104.085	104.08	104.075	104.069
	98.8512	99.0276	99.204	99.3804	99.5569	99.7333	99.9097	100.086	100.263	100.439	100.615	100.792	100.968	101.145	101.321	101.498	101.674	101.85	102.027	102.203	102.38	102.556	102.732	102.909	103.085	103.262	103.438	103.615	103.791	103.967	104.144	104.141	104.139	104.136	104.134	104.131	104.129	104.126	104.123	104.121	104.118	104.116	104.113	104.111	104.108	104.105	104.103	104.1	104.098
	98.8512	99.027	99.2029	99.3787	99.5545	99.7304	99.9062	100.082	100.258	100.434	100.61	100.785	100.961	101.137	101.313	101.489	101.665	101.841	102.016	102.192	102.368	102.544	102.72	102.896	103.071	103.247	103.423	103.599	103.775	103.951	104.126	104.126	104.126	104.126	104.126	104.126	104.126	104.126	104.126	104.126	104.126	104.126	104.126	104.126	104.126	104.126	104.126	104.126	104.126
	98.8512	99.0264	99.2017	99.377	99.5522	99.7275	99.9028	100.078	100.253	100.429	100.604	100.779	100.954	101.13	101.305	101.48	101.655	101.831	102.006	102.181	102.356	102.532	102.707	102.882	103.057	103.233	103.408	103.583	103.759	103.934	104.109	104.112	104.114	104.117	104.119	104.122	104.124	104.127	104.129	104.132	104.134	104.137	104.139	104.142	104.144	104.147	104.149	104.152	104.155
	98.8512	99.0259	99.2005	99.3752	99.5499	99.7246	99.8993	100.074	100.249	100.423	100.598	100.773	100.947	101.122	101.297	101.471	101.646	101.821	101.995	102.17	102.345	102.52	102.694	102.869	103.044	103.218	103.393	103.568	103.742	103.917	104.092	104.097	104.102	104.107	104.112	104.117	104.122	104.127	104.132	104.137	104.142	104.147	104.152	104.158	104.163	104.168	104.173	104.178	104.183
	98.8512	99.0253	99.1994	99.3735	99.5476	99.7217	99.8958	100.07	100.244	100.418	100.592	100.766	100.94	101.115	101.289	101.463	101.637	101.811	101.985	102.159	102.333	102.507	102.681	102.856	103.03	103.204	103.378	103.552	103.726	103.9	104.074	104.082	104.089	104.097	104.105	104.112	104.12	104.128	104.135	104.143	104.15	104.158	104.166	104.173	104.181	104.188	104.196	104.204	104.211
	98.8512	99.0247	99.1982	99.3717	99.5453	99.7188	99.8923	100.066	100.239	100.413	100.586	100.76	100.933	101.107	101.28	101.454	101.628	101.801	101.975	102.148	102.322	102.495	102.669	102.842	103.016	103.189	103.363	103.536	103.71	103.883	104.057	104.067	104.077	104.087	104.097	104.108	104.118	104.128	104.138	104.148	104.158	104.169	104.179	104.189	104.199	104.209	104.219	104.23	104.24
	98.8512	99.0241	99.1971	99.37	99.5429	99.7159	99.8888	100.062	100.235	100.408	100.581	100.754	100.926	101.099	101.272	101.445	101.618	101.791	101.964	102.137	102.31	102.483	102.656	102.829	103.002	103.175	103.348	103.521	103.694	103.867	104.039	104.052	104.065	104.078	104.09	104.103	104.116	104.128	104.141	104.154	104.166	104.179	104.192	104.205	104.217	104.23	104.243	104.255	104.268
	98.8512	99.0235	99.1959	99.3683	99.5406	99.713	99.8854	100.058	100.23	100.402	100.575	100.747	100.92	101.092	101.264	101.437	101.609	101.781	101.954	102.126	102.298	102.471	102.643	102.816	102.988	103.16	103.333	103.505	103.677	103.85	104.022	104.037	104.053	104.068	104.083	104.098	104.114	104.129	104.144	104.159	104.174	104.19	104.205	104.22	104.235	104.251	104.266	104.281	104.296
	98.8512	99.023	99.1947	99.3665	99.5383	99.7101	99.8819	100.054	100.225	100.397	100.569	100.741	100.913	101.084	101.256	101.428	101.6	101.771	101.943	102.115	102.287	102.459	102.63	102.802	102.974	103.146	103.318	103.489	103.661	103.833	104.005	104.022	104.04	104.058	104.076	104.094	104.111	104.129	104.147	104.165	104.183	104.2	104.218	104.236	104.254	104.271	104.289	104.307	104.325
	98.8512	99.0224	99.1936	99.3648	99.536	99.7072	99.8784	100.05	100.221	100.392	100.563	100.734	100.906	101.077	101.248	101.419	101.59	101.762	101.933	102.104	102.275	102.446	102.618	102.789	102.96	103.131	103.302	103.474	103.645	103.816	103.987	104.008	104.028	104.048	104.069	104.089	104.109	104.13	104.15	104.17	104.191	104.211	104.231	104.252	104.272	104.292	104.312	104.333	104.353
	98.8512	99.0218	99.1924	99.363	99.5337	99.7043	99.8749	100.046	100.216	100.387	100.557	100.728	100.899	101.069	101.24	101.411	101.581	101.752	101.922	102.093	102.264	102.434	102.605	102.776	102.946	103.117	103.287	103.458	103.629	103.799	103.97	103.993	104.016	104.038	104.061	104.084	104.107	104.13	104.153	104.176	104.199	104.221	104.244	104.267	104.29	104.313	104.336	104.359	104.382
	98.8512	99.0212	99.1913	99.3613	99.5314	99.7014	99.8714	100.041	100.212	100.382	100.552	100.722	100.892	101.062	101.232	101.402	101.572	101.742	101.912	102.082	102.252	102.422	102.592	102.762	102.932	103.102	103.272	103.442	103.612	103.782	103.952	103.978	104.003	104.029	104.054	104.08	104.105	104.13	104.156	104.181	104.207	104.232	104.257	104.283	104.308	104.334	104.359	104.384	104.41
	98.8512	99.0206	99.1901	99.3596	99.529	99.6985	99.868	100.037	100.207	100.376	100.546	100.715	100.885	101.054	101.224	101.393	101.563	101.732	101.902	102.071	102.24	102.41	102.579	102.749	102.918	103.088	103.257	103.427	103.596	103.766	103.935	103.963	103.991	104.019	104.047	104.075	104.103	104.131	104.159	104.187	104.215	104.243	104.271	104.298	104.326	104.354	104.382	104.41	104.438
	98.8512	99.0201	99.1889	99.3578	99.5267	99.6956	99.8645	100.033	100.202	100.371	100.54	100.709	100.878	101.047	101.216	101.384	101.553	101.722	101.891	102.06	102.229	102.398	102.567	102.735	102.904	103.073	103.242	103.411	103.58	103.749	103.918	103.948	103.979	104.009	104.04	104.07	104.101	104.131	104.162	104.192	104.223	104.253	104.284	104.314	104.345	104.375	104.406	104.436	104.467
	98.8512	99.0195	99.1878	99.3561	99.5244	99.6927	99.861	100.029	100.198	100.366	100.534	100.703	100.871	101.039	101.207	101.376	101.544	101.712	101.881	102.049	102.217	102.386	102.554	102.722	102.89	103.059	103.227	103.395	103.564	103.732	103.9	103.933	103.966	103.999	104.032	104.065	104.099	104.132	104.165	104.198	104.231	104.264	104.297	104.33	104.363	104.396	104.429	104.462	104.495
	98.8512	99.0189	99.1866	99.3543	99.5221	99.6898	99.8575	100.025	100.193	100.361	100.528	100.696	100.864	101.032	101.199	101.367	101.535	101.702	101.87	102.038	102.206	102.373	102.541	102.709	102.877	103.044	103.212	103.38	103.547	103.715	103.883	103.918	103.954	103.99	104.025	104.061	104.096	104.132	104.168	104.203	104.239	104.274	104.31	104.345	104.381	104.417	104.452	104.488	104.523
	98.8512	99.0183	99.1855	99.3526	99.5198	99.6869	99.854	100.021	100.188	100.355	100.523	100.69	100.857	101.024	101.191	101.358	101.525	101.693	101.86	102.027	102.194	102.361	102.528	102.695	102.863	103.03	103.197	103.364	103.531	103.698	103.865	103.904	103.942	103.98	104.018	104.056	104.094	104.132	104.17	104.209	104.247	104.285	104.323	104.361	104.399	104.437	104.475	104.514	104.552
	98.8512	99.0177	99.1843	99.3509	99.5174	99.684	99.8506	100.017	100.184	100.35	100.517	100.683	100.85	101.017	101.183	101.35	101.516	101.683	101.849	102.016	102.182	102.349	102.516	102.682	102.849	103.015	103.182	103.348	103.515	103.682	103.848	103.889	103.929	103.97	104.011	104.051	104.092	104.133	104.173	104.214	104.255	104.295	104.336	104.377	104.417	104.458	104.499	104.539	104.58
	98.8512	99.0172	99.1831	99.3491	99.5151	99.6811	99.8471	100.013	100.179	100.345	100.511	100.677	100.843	101.009	101.175	101.341	101.507	101.673	101.839	102.005	102.171	102.337	102.503	102.669	102.835	103.001	103.167	103.333	103.499	103.665	103.831	103.874	103.917	103.96	104.004	104.047	104.09	104.133	104.176	104.22	104.263	104.306	104.349	104.392	104.436	104.479	104.522	104.565	104.608
	98.8512	99.0166	99.182	99.3474	99.5128	99.6782	99.8436	100.009	100.174	100.34	100.505	100.671	100.836	101.001	101.167	101.332	101.498	101.663	101.828	101.994	102.159	102.325	102.49	102.655	102.821	102.986	103.152	103.317	103.482	103.648	103.813	103.859	103.905	103.951	103.996	104.042	104.088	104.134	104.179	104.225	104.271	104.317	104.362	104.408	104.454	104.5	104.545	104.591	104.637
	98.8512	99.016	99.1808	99.3456	99.5105	99.6753	99.8401	100.005	100.17	100.335	100.499	100.664	100.829	100.994	101.159	101.324	101.488	101.653	101.818	101.983	102.148	102.312	102.477	102.642	102.807	102.972	103.137	103.301	103.466	103.631	103.796	103.844	103.892	103.941	103.989	104.037	104.086	104.134	104.182	104.231	104.279	104.327	104.375	104.424	104.472	104.52	104.569	104.617	104.665
	98.8512	99.0154	99.1797	99.3439	99.5082	99.6724	99.8366	100.001	100.165	100.329	100.494	100.658	100.822	100.986	101.151	101.315	101.479	101.643	101.808	101.972	102.136	102.3	102.465	102.629	102.793	102.957	103.122	103.286	103.45	103.614	103.778	103.829	103.88	103.931	103.982	104.033	104.084	104.134	104.185	104.236	104.287	104.338	104.389	104.439	104.49	104.541	104.592	104.643	104.694
	98.8512	99.0148	99.1785	99.3422	99.5058	99.6695	99.8332	99.9968	100.16	100.324	100.488	100.651	100.815	100.979	101.142	101.306	101.47	101.633	101.797	101.961	102.124	102.288	102.452	102.615	102.779	102.943	103.106	103.27	103.434	103.597	103.761	103.814	103.868	103.921	103.975	104.028	104.081	104.135	104.188	104.242	104.295	104.348	104.402	104.455	104.508	104.562	104.615	104.669	104.722
	98.8512	99.0143	99.1773	99.3404	99.5035	99.6666	99.8297	99.9928	100.156	100.319	100.482	100.645	100.808	100.971	101.134	101.297	101.461	101.624	101.787	101.95	102.113	102.276	102.439	102.602	102.765	102.928	103.091	103.254	103.418	103.581	103.744	103.8	103.856	103.911	103.967	104.023	104.079	104.135	104.191	104.247	104.303	104.359	104.415	104.471	104.527	104.583	104.638	104.694	104.75
	98.8512	99.0137	99.1762	99.3387	99.5012	99.6637	99.8262	99.9887	100.151	100.314	100.476	100.639	100.801	100.964	101.126	101.289	101.451	101.614	101.776	101.939	102.101	102.264	102.426	102.589	102.751	102.914	103.076	103.239	103.401	103.564	103.726	103.785	103.843	103.902	103.96	104.019	104.077	104.136	104.194	104.252	104.311	104.369	104.428	104.486	104.545	104.603	104.662	104.72	104.779
	98.8512	99.0131	99.175	99.337	99.4989	99.6608	99.8227	99.9846	100.147	100.308	100.47	100.632	100.794	100.956	101.118	101.28	101.442	101.604	101.766	101.928	102.09	102.252	102.414	102.575	102.737	102.899	103.061	103.223	103.385	103.547	103.709	103.77	103.831	103.892	103.953	104.014	104.075	104.136	104.197	104.258	104.319	104.38	104.441	104.502	104.563	104.624	104.685	104.746	104.807
	98.8512	99.0125	99.1739	99.3352	99.4966	99.6579	99.8192	99.9806	100.142	100.303	100.465	100.626	100.787	100.949	101.11	101.271	101.433	101.594	101.755	101.917	102.078	102.239	102.401	102.562	102.723	102.885	103.046	103.207	103.369	103.53	103.692	103.755	103.819	103.882	103.946	104.009	104.073	104.136	104.2	104.263	104.327	104.391	104.454	104.518	104.581	104.645	104.708	104.772	104.835
	98.8512	99.0119	99.1727	99.3335	99.4942	99.655	99.8158	99.9765	100.137	100.298	100.459	100.62	100.78	100.941	101.102	101.263	101.423	101.584	101.745	101.906	102.066	102.227	102.388	102.549	102.71	102.87	103.031	103.192	103.353	103.513	103.674	103.74	103.806	103.872	103.938	104.005	104.071	104.137	104.203	104.269	104.335	104.401	104.467	104.533	104.599	104.665	104.732	104.798	104.864
	98.8512	99.0114	99.1715	99.3317	99.4919	99.6521	99.8123	99.9725	100.133	100.293	100.453	100.613	100.773	100.934	101.094	101.254	101.414	101.574	101.734	101.895	102.055	102.215	102.375	102.535	102.696	102.856	103.016	103.176	103.336	103.497	103.657	103.725	103.794	103.863	103.931	104	104.069	104.137	104.206	104.274	104.343	104.412	104.48	104.549	104.618	104.686	104.755	104.824	104.892
	98.8512	99.0108	99.1704	99.33	99.4896	99.6492	99.8088	99.9684	100.128	100.288	100.447	100.607	100.766	100.926	101.086	101.245	101.405	101.564	101.724	101.884	102.043	102.203	102.362	102.522	102.682	102.841	103.001	103.16	103.32	103.48	103.639	103.71	103.782	103.853	103.924	103.995	104.066	104.138	104.209	104.28	104.351	104.422	104.493	104.565	104.636	104.707	104.778	104.849	104.921
	98.8512	99.0102	99.1692	99.3283	99.4873	99.6463	99.8053	99.9643	100.123	100.282	100.441	100.6	100.759	100.918	101.078	101.237	101.396	101.555	101.714	101.873	102.032	102.191	102.35	102.509	102.668	102.827	102.986	103.145	103.304	103.463	103.622	103.696	103.769	103.843	103.917	103.991	104.064	104.138	104.212	104.285	104.359	104.433	104.507	104.58	104.654	104.728	104.801	104.875	104.949
	98.8512	99.0096	99.1681	99.3265	99.485	99.6434	99.8018	99.9603	100.119	100.277	100.436	100.594	100.753	100.911	101.069	101.228	101.386	101.545	101.703	101.862	102.02	102.179	102.337	102.495	102.654	102.812	102.971	103.129	103.288	103.446	103.605	103.681	103.757	103.833	103.91	103.986	104.062	104.138	104.215	104.291	104.367	104.443	104.52	104.596	104.672	104.748	104.825	104.901	104.977
	98.8512	99.009	99.1669	99.3248	99.4826	99.6405	99.7984	99.9562	100.114	100.272	100.43	100.588	100.746	100.903	101.061	101.219	101.377	101.535	101.693	101.851	102.008	102.166	102.324	102.482	102.64	102.798	102.956	103.114	103.271	103.429	103.587	103.666	103.745	103.824	103.902	103.981	104.06	104.139	104.218	104.296	104.375	104.454	104.533	104.612	104.69	104.769	104.848	104.927	105.006
	98.8512	99.0085	99.1657	99.323	99.4803	99.6376	99.7949	99.9522	100.109	100.267	100.424	100.581	100.739	100.896	101.053	101.21	101.368	101.525	101.682	101.84	101.997	102.154	102.311	102.469	102.626	102.783	102.941	103.098	103.255	103.412	103.57	103.651	103.732	103.814	103.895	103.976	104.058	104.139	104.221	104.302	104.383	104.465	104.546	104.627	104.709	104.79	104.871	104.953	105.034
	98.8512	99.0079	99.1646	99.3213	99.478	99.6347	99.7914	99.9481	100.105	100.262	100.418	100.575	100.732	100.888	101.045	101.202	101.358	101.515	101.672	101.829	101.985	102.142	102.299	102.455	102.612	102.769	102.925	103.082	103.239	103.396	103.552	103.636	103.72	103.804	103.888	103.972	104.056	104.14	104.223	104.307	104.391	104.475	104.559	104.643	104.727	104.811	104.895	104.978	105.062
	98.8512	99.0073	99.1634	99.3196	99.4757	99.6318	99.7879	99.9441	100.1	100.256	100.412	100.569	100.725	100.881	101.037	101.193	101.349	101.505	101.661	101.818	101.974	102.13	102.286	102.442	102.598	102.754	102.91	103.067	103.223	103.379	103.535	103.621	103.708	103.794	103.881	103.967	104.054	104.14	104.226	104.313	104.399	104.486	104.572	104.659	104.745	104.831	104.918	105.004	105.091
	98.8512	99.0067	99.1623	99.3178	99.4734	99.6289	99.7844	99.94	100.096	100.251	100.407	100.562	100.718	100.873	101.029	101.184	101.34	101.495	101.651	101.807	101.962	102.118	102.273	102.429	102.584	102.74	102.895	103.051	103.206	103.362	103.518	103.606	103.695	103.784	103.873	103.962	104.051	104.14	104.229	104.318	104.407	104.496	104.585	104.674	104.763	104.852	104.941	105.03	105.119
	98.8512	99.0061	99.1611	99.3161	99.471	99.626	99.781	99.9359	100.091	100.246	100.401	100.556	100.711	100.866	101.021	101.176	101.331	101.486	101.641	101.796	101.95	102.105	102.26	102.415	102.57	102.725	102.88	103.035	103.19	103.345	103.5	103.592	103.683	103.775	103.866	103.958	104.049	104.141	104.232	104.324	104.415	104.507	104.598	104.69	104.781	104.873	104.964	105.056	105.147
	98.8512	99.0056	99.1599	99.3143	99.4687	99.6231	99.7775	99.9319	100.086	100.241	100.395	100.549	100.704	100.858	101.013	101.167	101.321	101.476	101.63	101.784	101.939	102.093	102.248	102.402	102.556	102.711	102.865	103.02	103.174	103.328	103.483	103.577	103.671	103.765	103.859	103.953	104.047	104.141	104.235	104.329	104.423	104.517	104.611	104.706	104.8	104.894	104.988	105.082	105.176
	98.8512	99.005	99.1588	99.3126	99.4664	99.6202	99.774	99.9278	100.082	100.235	100.389	100.543	100.697	100.851	101.004	101.158	101.312	101.466	101.62	101.773	101.927	102.081	102.235	102.389	102.542	102.696	102.85	103.004	103.158	103.312	103.465	103.562	103.659	103.755	103.852	103.948	104.045	104.142	104.238	104.335	104.431	104.528	104.625	104.721	104.818	104.914	105.011	105.108	105.204
	98.8512	99.0044	99.1576	99.3109	99.4641	99.6173	99.7705	99.9238	100.077	100.23	100.383	100.537	100.69	100.843	100.996	101.15	101.303	101.456	101.609	101.762	101.916	102.069	102.222	102.375	102.529	102.682	102.835	102.988	103.141	103.295	103.448	103.547	103.646	103.745	103.845	103.944	104.043	104.142	104.241	104.34	104.439	104.539	104.638	104.737	104.836	104.935	105.034	105.133	105.233
	98.8512	99.0038	99.1565	99.3091	99.4618	99.6144	99.767	99.9197	100.072	100.225	100.378	100.53	100.683	100.836	100.988	101.141	101.293	101.446	101.599	101.751	101.904	102.057	102.209	102.362	102.515	102.667	102.82	102.973	103.125	103.278	103.431	103.532	103.634	103.736	103.837	103.939	104.041	104.142	104.244	104.346	104.447	104.549	104.651	104.752	104.854	104.956	105.058	105.159	105.261
	98.8512	99.0032	99.1553	99.3074	99.4594	99.6115	99.7636	99.9156	100.068	100.22	100.372	100.524	100.676	100.828	100.98	101.132	101.284	101.436	101.588	101.74	101.892	102.045	102.197	102.349	102.501	102.653	102.805	102.957	103.109	103.261	103.413	103.517	103.622	103.726	103.83	103.934	104.039	104.143	104.247	104.351	104.455	104.56	104.664	104.768	104.872	104.977	105.081	105.185	105.289
	98.8512	99.0027	99.1541	99.3056	99.4571	99.6086	99.7601	99.9116	100.063	100.215	100.366	100.518	100.669	100.82	100.972	101.123	101.275	101.426	101.578	101.729	101.881	102.032	102.184	102.335	102.487	102.638	102.79	102.941	103.093	103.244	103.396	103.503	103.609	103.716	103.823	103.93	104.036	104.143	104.25	104.357	104.463	104.57	104.677	104.784	104.891	104.997	105.104	105.211	105.318
	98.8512	99.0021	99.153	99.3039	99.4548	99.6057	99.7566	99.9075	100.058	100.209	100.36	100.511	100.662	100.813	100.964	101.115	101.266	101.417	101.567	101.718	101.869	102.02	102.171	102.322	102.473	102.624	102.775	102.926	103.077	103.227	103.378	103.488	103.597	103.706	103.816	103.925	104.034	104.144	104.253	104.362	104.472	104.581	104.69	104.799	104.909	105.018	105.127	105.237	105.346
	98.8899	99.0379	99.1859	99.334	99.482	99.63	99.778	99.926	100.074	100.222	100.37	100.518	100.666	100.814	100.962	101.11	101.258	101.406	101.554	101.702	101.85	101.998	102.146	102.294	102.442	102.59	102.738	102.886	103.035	103.183	103.331	103.445	103.559	103.673	103.787	103.901	104.015	104.13	104.244	104.358	104.472	104.586	104.7	104.815	104.929	105.043	105.157	105.271	105.385
	98.9286	99.0737	99.2189	99.364	99.5091	99.6543	99.7994	99.9446	100.09	100.235	100.38	100.525	100.67	100.815	100.961	101.106	101.251	101.396	101.541	101.686	101.831	101.977	102.122	102.267	102.412	102.557	102.702	102.847	102.993	103.138	103.283	103.402	103.521	103.64	103.759	103.878	103.997	104.116	104.235	104.354	104.473	104.592	104.711	104.83	104.949	105.068	105.187	105.306	105.425
	98.9673	99.1096	99.2518	99.3941	99.5363	99.6786	99.8208	99.9631	100.105	100.248	100.39	100.532	100.674	100.817	100.959	101.101	101.243	101.386	101.528	101.67	101.812	101.955	102.097	102.239	102.381	102.524	102.666	102.808	102.951	103.093	103.235	103.359	103.483	103.607	103.73	103.854	103.978	104.102	104.226	104.35	104.473	104.597	104.721	104.845	104.969	105.093	105.216	105.34	105.464
	99.006	99.1454	99.2847	99.4241	99.5635	99.7029	99.8422	99.9816	100.121	100.26	100.4	100.539	100.678	100.818	100.957	101.097	101.236	101.375	101.515	101.654	101.793	101.933	102.072	102.212	102.351	102.49	102.63	102.769	102.908	103.048	103.187	103.316	103.445	103.573	103.702	103.831	103.959	104.088	104.217	104.345	104.474	104.603	104.731	104.86	104.989	105.117	105.246	105.375	105.503
	99.0447	99.1812	99.3177	99.4542	99.5907	99.7272	99.8637	100	100.137	100.273	100.41	100.546	100.683	100.819	100.956	101.092	101.229	101.365	101.502	101.638	101.775	101.911	102.048	102.184	102.321	102.457	102.594	102.73	102.866	103.003	103.139	103.273	103.406	103.54	103.674	103.807	103.941	104.074	104.208	104.341	104.475	104.608	104.742	104.875	105.009	105.142	105.276	105.409	105.543
	99.0834	99.217	99.3506	99.4842	99.6178	99.7515	99.8851	100.019	100.152	100.286	100.42	100.553	100.687	100.82	100.954	101.088	101.221	101.355	101.488	101.622	101.756	101.889	102.023	102.156	102.29	102.424	102.557	102.691	102.824	102.958	103.092	103.23	103.368	103.507	103.645	103.783	103.922	104.06	104.198	104.337	104.475	104.614	104.752	104.89	105.029	105.167	105.305	105.444	105.582
	99.1221	99.2528	99.3836	99.5143	99.645	99.7758	99.9065	100.037	100.168	100.299	100.429	100.56	100.691	100.822	100.952	101.083	101.214	101.344	101.475	101.606	101.737	101.867	101.998	102.129	102.26	102.39	102.521	102.652	102.782	102.913	103.044	103.187	103.33	103.473	103.617	103.76	103.903	104.046	104.189	104.333	104.476	104.619	104.762	104.905	105.049	105.192	105.335	105.478	105.621
	99.1608	99.2887	99.4165	99.5444	99.6722	99.8	99.9279	100.056	100.184	100.311	100.439	100.567	100.695	100.823	100.951	101.078	101.206	101.334	101.462	101.59	101.718	101.846	101.973	102.101	102.229	102.357	102.485	102.613	102.74	102.868	102.996	103.144	103.292	103.44	103.588	103.736	103.884	104.032	104.18	104.328	104.476	104.624	104.772	104.92	105.069	105.217	105.365	105.513	105.661
	99.1995	99.3245	99.4494	99.5744	99.6994	99.8243	99.9493	100.074	100.199	100.324	100.449	100.574	100.699	100.824	100.949	101.074	101.199	101.324	101.449	101.574	101.699	101.824	101.949	102.074	102.199	102.324	102.449	102.574	102.698	102.823	102.948	103.101	103.254	103.407	103.56	103.713	103.866	104.018	104.171	104.324	104.477	104.63	104.783	104.936	105.088	105.241	105.394	105.547	105.7
	99.2382	99.3603	99.4824	99.6045	99.7265	99.8486	99.9707	100.093	100.215	100.337	100.459	100.581	100.703	100.825	100.947	101.069	101.192	101.314	101.436	101.558	101.68	101.802	101.924	102.046	102.168	102.29	102.412	102.534	102.656	102.779	102.901	103.058	103.216	103.374	103.531	103.689	103.847	104.005	104.162	104.32	104.478	104.635	104.793	104.951	105.108	105.266	105.424	105.582	105.739
	99.2769	99.3961	99.5153	99.6345	99.7537	99.8729	99.9921	100.111	100.231	100.35	100.469	100.588	100.707	100.826	100.946	101.065	101.184	101.303	101.422	101.542	101.661	101.78	101.899	102.018	102.138	102.257	102.376	102.495	102.614	102.734	102.853	103.015	103.178	103.34	103.503	103.666	103.828	103.991	104.153	104.316	104.478	104.641	104.803	104.966	105.128	105.291	105.453	105.616	105.779
	99.3156	99.432	99.5483	99.6646	99.7809	99.8972	100.014	100.13	100.246	100.362	100.479	100.595	100.711	100.828	100.944	101.06	101.177	101.293	101.409	101.526	101.642	101.758	101.875	101.991	102.107	102.224	102.34	102.456	102.572	102.689	102.805	102.972	103.14	103.307	103.475	103.642	103.809	103.977	104.144	104.311	104.479	104.646	104.814	104.981	105.148	105.316	105.483	105.65	105.818
	99.3543	99.4678	99.5812	99.6946	99.8081	99.9215	100.035	100.148	100.262	100.375	100.489	100.602	100.716	100.829	100.942	101.056	101.169	101.283	101.396	101.51	101.623	101.736	101.85	101.963	102.077	102.19	102.304	102.417	102.53	102.644	102.757	102.93	103.102	103.274	103.446	103.618	103.791	103.963	104.135	104.307	104.479	104.652	104.824	104.996	105.168	105.341	105.513	105.685	105.857
	99.393	99.5036	99.6141	99.7247	99.8352	99.9458	100.056	100.167	100.277	100.388	100.499	100.609	100.72	100.83	100.941	101.051	101.162	101.272	101.383	101.493	101.604	101.715	101.825	101.936	102.046	102.157	102.267	102.378	102.488	102.599	102.71	102.887	103.064	103.241	103.418	103.595	103.772	103.949	104.126	104.303	104.48	104.657	104.834	105.011	105.188	105.365	105.542	105.719	105.897
	99.4318	99.5394	99.6471	99.7548	99.8624	99.9701	100.078	100.185	100.293	100.401	100.508	100.616	100.724	100.831	100.939	101.047	101.154	101.262	101.37	101.477	101.585	101.693	101.8	101.908	102.016	102.123	102.231	102.339	102.446	102.554	102.662	102.844	103.026	103.207	103.389	103.571	103.753	103.935	104.117	104.299	104.481	104.663	104.844	105.026	105.208	105.39	105.572	105.754	105.936
	99.4705	99.5752	99.68	99.7848	99.8896	99.9944	100.099	100.204	100.309	100.414	100.518	100.623	100.728	100.833	100.937	101.042	101.147	101.252	101.357	101.461	101.566	101.671	101.776	101.881	101.985	102.09	102.195	102.3	102.404	102.509	102.614	102.801	102.987	103.174	103.361	103.548	103.734	103.921	104.108	104.295	104.481	104.668	104.855	105.041	105.228	105.415	105.602	105.788	105.975
	99.5092	99.6111	99.713	99.8149	99.9168	100.019	100.121	100.222	100.324	100.426	100.528	100.63	100.732	100.834	100.936	101.038	101.14	101.241	101.343	101.445	101.547	101.649	101.751	101.853	101.955	102.057	102.159	102.261	102.362	102.464	102.566	102.758	102.949	103.141	103.332	103.524	103.716	103.907	104.099	104.29	104.482	104.673	104.865	105.057	105.248	105.44	105.631	105.823	106.014
	99.5479	99.6469	99.7459	99.8449	99.9439	100.043	100.142	100.241	100.34	100.439	100.538	100.637	100.736	100.835	100.934	101.033	101.132	101.231	101.33	101.429	101.528	101.627	101.726	101.825	101.924	102.023	102.122	102.221	102.32	102.419	102.518	102.715	102.911	103.108	103.304	103.5	103.697	103.893	104.09	104.286	104.483	104.679	104.875	105.072	105.268	105.465	105.661	105.857	106.054
	99.5866	99.6827	99.7788	99.875	99.9711	100.067	100.163	100.26	100.356	100.452	100.548	100.644	100.74	100.836	100.932	101.029	101.125	101.221	101.317	101.413	101.509	101.605	101.702	101.798	101.894	101.99	102.086	102.182	102.278	102.375	102.471	102.672	102.873	103.074	103.276	103.477	103.678	103.879	104.081	104.282	104.483	104.684	104.886	105.087	105.288	105.489	105.691	105.892	106.093
	99.6253	99.7185	99.8118	99.905	99.9983	100.092	100.185	100.278	100.371	100.465	100.558	100.651	100.744	100.838	100.931	101.024	101.117	101.211	101.304	101.397	101.49	101.584	101.677	101.77	101.863	101.957	102.05	102.143	102.236	102.33	102.423	102.629	102.835	103.041	103.247	103.453	103.659	103.865	104.072	104.278	104.484	104.69	104.896	105.102	105.308	105.514	105.72	105.926	106.132
	99.664	99.7544	99.8447	99.9351	100.025	100.116	100.206	100.297	100.387	100.477	100.568	100.658	100.748	100.839	100.929	101.02	101.11	101.2	101.291	101.381	101.471	101.562	101.652	101.743	101.833	101.923	102.014	102.104	102.194	102.285	102.375	102.586	102.797	103.008	103.219	103.43	103.641	103.852	104.063	104.273	104.484	104.695	104.906	105.117	105.328	105.539	105.75	105.961	106.172
	99.7027	99.7902	99.8777	99.9652	100.053	100.14	100.228	100.315	100.403	100.49	100.578	100.665	100.753	100.84	100.928	101.015	101.103	101.19	101.277	101.365	101.452	101.54	101.627	101.715	101.802	101.89	101.977	102.065	102.152	102.24	102.327	102.543	102.759	102.975	103.19	103.406	103.622	103.838	104.053	104.269	104.485	104.701	104.916	105.132	105.348	105.564	105.78	105.995	106.211
	99.7414	99.826	99.9106	99.9952	100.08	100.164	100.249	100.334	100.418	100.503	100.587	100.672	100.757	100.841	100.926	101.01	101.095	101.18	101.264	101.349	101.434	101.518	101.603	101.687	101.772	101.857	101.941	102.026	102.11	102.195	102.28	102.5	102.721	102.941	103.162	103.383	103.603	103.824	104.044	104.265	104.486	104.706	104.927	105.147	105.368	105.589	105.809	106.03	106.25
	99.7801	99.8618	99.9435	100.025	100.107	100.189	100.27	100.352	100.434	100.516	100.597	100.679	100.761	100.843	100.924	101.006	101.088	101.169	101.251	101.333	101.415	101.496	101.578	101.66	101.741	101.823	101.905	101.987	102.068	102.15	102.232	102.457	102.683	102.908	103.134	103.359	103.584	103.81	104.035	104.261	104.486	104.712	104.937	105.163	105.388	105.613	105.839	106.064	106.29
	99.8188	99.8976	99.9765	100.055	100.134	100.213	100.292	100.371	100.45	100.528	100.607	100.686	100.765	100.844	100.923	101.001	101.08	101.159	101.238	101.317	101.396	101.474	101.553	101.632	101.711	101.79	101.869	101.948	102.026	102.105	102.184	102.414	102.645	102.875	103.105	103.335	103.566	103.796	104.026	104.257	104.487	104.717	104.947	105.178	105.408	105.638	105.868	106.099	106.329
	99.8575	99.9335	100.009	100.085	100.161	100.237	100.313	100.389	100.465	100.541	100.617	100.693	100.769	100.845	100.921	100.997	101.073	101.149	101.225	101.301	101.377	101.453	101.529	101.605	101.681	101.756	101.832	101.908	101.984	102.06	102.136	102.371	102.607	102.842	103.077	103.312	103.547	103.782	104.017	104.252	104.487	104.723	104.958	105.193	105.428	105.663	105.898	106.133	106.368
	99.8962	99.9693	100.042	100.115	100.189	100.262	100.335	100.408	100.481	100.554	100.627	100.7	100.773	100.846	100.919	100.992	101.065	101.139	101.212	101.285	101.358	101.431	101.504	101.577	101.65	101.723	101.796	101.869	101.942	102.015	102.089	102.328	102.568	102.808	103.048	103.288	103.528	103.768	104.008	104.248	104.488	104.728	104.968	105.208	105.448	105.688	105.928	106.168	106.408
	99.9349	100.005	100.075	100.146	100.216	100.286	100.356	100.426	100.496	100.567	100.637	100.707	100.777	100.847	100.918	100.988	101.058	101.128	101.198	101.269	101.339	101.409	101.479	101.549	101.62	101.69	101.76	101.83	101.9	101.971	102.041	102.286	102.53	102.775	103.02	103.265	103.509	103.754	103.999	104.244	104.489	104.733	104.978	105.223	105.468	105.713	105.957	106.202	106.447
	99.9736	100.041	100.108	100.176	100.243	100.31	100.377	100.445	100.512	100.579	100.647	100.714	100.781	100.849	100.916	100.983	101.051	101.118	101.185	101.253	101.32	101.387	101.454	101.522	101.589	101.656	101.724	101.791	101.858	101.926	101.993	102.243	102.492	102.742	102.991	103.241	103.491	103.74	103.99	104.24	104.489	104.739	104.989	105.238	105.488	105.737	105.987	106.237	106.486
	100.012	100.077	100.141	100.206	100.27	100.334	100.399	100.463	100.528	100.592	100.657	100.721	100.785	100.85	100.914	100.979	101.043	101.108	101.172	101.236	101.301	101.365	101.43	101.494	101.559	101.623	101.687	101.752	101.816	101.881	101.945	102.2	102.454	102.709	102.963	103.218	103.472	103.726	103.981	104.235	104.49	104.744	104.999	105.253	105.508	105.762	106.017	106.271	106.526
	100.051	100.113	100.174	100.236	100.297	100.359	100.42	100.482	100.543	100.605	100.666	100.728	100.79	100.851	100.913	100.974	101.036	101.097	101.159	101.22	101.282	101.344	101.405	101.467	101.528	101.59	101.651	101.713	101.774	101.836	101.897	102.157	102.416	102.675	102.935	103.194	103.453	103.713	103.972	104.231	104.49	104.75	105.009	105.268	105.528	105.787	106.046	106.306	106.565
	100.09	100.148	100.207	100.266	100.324	100.383	100.442	100.5	100.559	100.618	100.676	100.735	100.794	100.852	100.911	100.97	101.028	101.087	101.146	101.204	101.263	101.322	101.38	101.439	101.498	101.556	101.615	101.674	101.732	101.791	101.85	102.114	102.378	102.642	102.906	103.17	103.435	103.699	103.963	104.227	104.491	104.755	105.019	105.284	105.548	105.812	106.076	106.34	106.604
	100.128	100.184	100.24	100.296	100.352	100.407	100.463	100.519	100.575	100.63	100.686	100.742	100.798	100.854	100.909	100.965	101.021	101.077	101.133	101.188	101.244	101.3	101.356	101.411	101.467	101.523	101.579	101.635	101.69	101.746	101.802	102.071	102.34	102.609	102.878	103.147	103.416	103.685	103.954	104.223	104.492	104.761	105.03	105.299	105.568	105.837	106.106	106.375	106.644
	100.167	100.22	100.273	100.326	100.379	100.432	100.485	100.537	100.59	100.643	100.696	100.749	100.802	100.855	100.908	100.961	101.014	101.066	101.119	101.172	101.225	101.278	101.331	101.384	101.437	101.49	101.543	101.595	101.648	101.701	101.754	102.028	102.302	102.576	102.849	103.123	103.397	103.671	103.945	104.218	104.492	104.766	105.04	105.314	105.588	105.861	106.135	106.409	106.683
	100.206	100.256	100.306	100.356	100.406	100.456	100.506	100.556	100.606	100.656	100.706	100.756	100.806	100.856	100.906	100.956	101.006	101.056	101.106	101.156	101.206	101.256	101.306	101.356	101.406	101.456	101.506	101.556	101.606	101.656	101.706	101.985	102.264	102.542	102.821	103.1	103.378	103.657	103.936	104.214	104.493	104.772	105.05	105.329	105.608	105.886	106.165	106.444	106.722
	100.245	100.292	100.339	100.386	100.433	100.48	100.527	100.574	100.622	100.669	100.716	100.763	100.81	100.857	100.904	100.952	100.999	101.046	101.093	101.14	101.187	101.234	101.281	101.329	101.376	101.423	101.47	101.517	101.564	101.611	101.659	101.942	102.226	102.509	102.793	103.076	103.36	103.643	103.927	104.21	104.494	104.777	105.061	105.344	105.628	105.911	106.195	106.478	106.762
	100.283	100.328	100.372	100.416	100.46	100.505	100.549	100.593	100.637	100.682	100.726	100.77	100.814	100.859	100.903	100.947	100.991	101.036	101.08	101.124	101.168	101.213	101.257	101.301	101.345	101.39	101.434	101.478	101.522	101.567	101.611	101.899	102.187	102.476	102.764	103.052	103.341	103.629	103.917	104.206	104.494	104.782	105.071	105.359	105.648	105.936	106.224	106.513	106.801
	100.322	100.363	100.405	100.446	100.487	100.529	100.57	100.612	100.653	100.694	100.736	100.777	100.818	100.86	100.901	100.942	100.984	101.025	101.067	101.108	101.149	101.191	101.232	101.273	101.315	101.356	101.398	101.439	101.48	101.522	101.563	101.856	102.149	102.443	102.736	103.029	103.322	103.615	103.908	104.202	104.495	104.788	105.081	105.374	105.667	105.961	106.254	106.547	106.84
	100.361	100.399	100.438	100.476	100.515	100.553	100.592	100.63	100.669	100.707	100.746	100.784	100.823	100.861	100.899	100.938	100.976	101.015	101.053	101.092	101.13	101.169	101.207	101.246	101.284	101.323	101.361	101.4	101.438	101.477	101.515	101.813	102.111	102.409	102.707	103.005	103.303	103.601	103.899	104.197	104.495	104.793	105.091	105.389	105.687	105.985	106.283	106.581	106.879
	100.399	100.435	100.471	100.506	100.542	100.577	100.613	100.649	100.684	100.72	100.755	100.791	100.827	100.862	100.898	100.933	100.969	101.005	101.04	101.076	101.111	101.147	101.183	101.218	101.254	101.289	101.325	101.361	101.396	101.432	101.467	101.77	102.073	102.376	102.679	102.982	103.285	103.587	103.89	104.193	104.496	104.799	105.102	105.405	105.707	106.01	106.313	106.616	106.919
	100.438	100.471	100.504	100.536	100.569	100.602	100.634	100.667	100.7	100.733	100.765	100.798	100.831	100.863	100.896	100.929	100.962	100.994	101.027	101.06	101.092	101.125	101.158	101.191	101.223	101.256	101.289	101.322	101.354	101.387	101.42	101.727	102.035	102.343	102.65	102.958	103.266	103.574	103.881	104.189	104.497	104.804	105.112	105.42	105.727	106.035	106.343	106.65	106.958
	100.477	100.507	100.536	100.566	100.596	100.626	100.656	100.686	100.715	100.745	100.775	100.805	100.835	100.865	100.895	100.924	100.954	100.984	101.014	101.044	101.074	101.103	101.133	101.163	101.193	101.223	101.253	101.282	101.312	101.342	101.372	101.684	101.997	102.31	102.622	102.935	103.247	103.56	103.872	104.185	104.497	104.81	105.122	105.435	105.747	106.06	106.372	106.685	106.997
	100.515	100.542	100.569	100.596	100.623	100.65	100.677	100.704	100.731	100.758	100.785	100.812	100.839	100.866	100.893	100.92	100.947	100.974	101.001	101.028	101.055	101.082	101.109	101.135	101.162	101.189	101.216	101.243	101.27	101.297	101.324	101.642	101.959	102.276	102.594	102.911	103.228	103.546	103.863	104.18	104.498	104.815	105.133	105.45	105.767	106.085	106.402	106.719	107.037
	100.554	100.578	100.602	100.626	100.65	100.675	100.699	100.723	100.747	100.771	100.795	100.819	100.843	100.867	100.891	100.915	100.939	100.963	100.988	101.012	101.036	101.06	101.084	101.108	101.132	101.156	101.18	101.204	101.228	101.252	101.276	101.599	101.921	102.243	102.565	102.887	103.21	103.532	103.854	104.176	104.498	104.821	105.143	105.465	105.787	106.109	106.432	106.754	107.076
	100.593	100.614	100.635	100.656	100.678	100.699	100.72	100.741	100.762	100.784	100.805	100.826	100.847	100.868	100.89	100.911	100.932	100.953	100.974	100.996	101.017	101.038	101.059	101.08	101.101	101.123	101.144	101.165	101.186	101.207	101.229	101.556	101.883	102.21	102.537	102.864	103.191	103.518	103.845	104.172	104.499	104.826	105.153	105.48	105.807	106.134	106.461	106.788	107.115
	100.632	100.65	100.668	100.687	100.705	100.723	100.741	100.76	100.778	100.796	100.815	100.833	100.851	100.87	100.888	100.906	100.925	100.943	100.961	100.979	100.998	101.016	101.034	101.053	101.071	101.089	101.108	101.126	101.144	101.163	101.181	101.513	101.845	102.176	102.508	102.84	103.172	103.504	103.836	104.168	104.5	104.832	105.163	105.495	105.827	106.159	106.491	106.823	107.155
	100.67	100.686	100.701	100.717	100.732	100.747	100.763	100.778	100.794	100.809	100.825	100.84	100.855	100.871	100.886	100.902	100.917	100.933	100.948	100.963	100.979	100.994	101.01	101.025	101.041	101.056	101.071	101.087	101.102	101.118	101.133	101.47	101.807	102.143	102.48	102.817	103.153	103.49	103.827	104.164	104.5	104.837	105.174	105.51	105.847	106.184	106.521	106.857	107.194
	100.709	100.722	100.734	100.747	100.759	100.772	100.784	100.797	100.809	100.822	100.834	100.847	100.86	100.872	100.885	100.897	100.91	100.922	100.935	100.947	100.96	100.972	100.985	100.998	101.01	101.023	101.035	101.048	101.06	101.073	101.085	101.427	101.768	102.11	102.452	102.793	103.135	103.476	103.818	104.159	104.501	104.842	105.184	105.526	105.867	106.209	106.55	106.892	107.233
	100.748	100.757	100.767	100.777	100.786	100.796	100.806	100.815	100.825	100.835	100.844	100.854	100.864	100.873	100.883	100.893	100.902	100.912	100.922	100.931	100.941	100.951	100.96	100.97	100.98	100.989	100.999	101.009	101.018	101.028	101.038	101.384	101.73	102.077	102.423	102.77	103.116	103.462	103.809	104.155	104.501	104.848	105.194	105.541	105.887	106.233	106.58	106.926	107.273
	100.786	100.793	100.8	100.807	100.814	100.82	100.827	100.834	100.841	100.847	100.854	100.861	100.868	100.875	100.881	100.888	100.895	100.902	100.908	100.915	100.922	100.929	100.936	100.942	100.949	100.956	100.963	100.969	100.976	100.983	100.99	101.341	101.692	102.043	102.395	102.746	103.097	103.448	103.8	104.151	104.502	104.853	105.205	105.556	105.907	106.258	106.61	106.961	107.312
	100.849	100.855	100.861	100.868	100.874	100.88	100.887	100.893	100.9	100.906	100.912	100.919	100.925	100.932	100.938	100.944	100.951	100.957	100.964	100.97	100.976	100.983	100.989	100.996	101.002	101.008	101.015	101.021	101.028	101.034	101.04	101.388	101.735	102.082	102.43	102.777	103.124	103.472	103.819	104.166	104.514	104.861	105.208	105.556	105.903	106.25	106.598	106.945	107.293
	100.911	100.917	100.923	100.929	100.935	100.941	100.947	100.953	100.959	100.965	100.971	100.977	100.983	100.989	100.995	101.001	101.007	101.013	101.019	101.025	101.031	101.037	101.043	101.049	101.055	101.061	101.067	101.073	101.079	101.085	101.091	101.434	101.778	102.121	102.465	102.808	103.152	103.495	103.839	104.182	104.525	104.869	105.212	105.556	105.899	106.243	106.586	106.93	107.273
	100.973	100.978	100.984	100.99	100.995	101.001	101.006	101.012	101.018	101.023	101.029	101.035	101.04	101.046	101.051	101.057	101.063	101.068	101.074	101.08	101.085	101.091	101.096	101.102	101.108	101.113	101.119	101.125	101.13	101.136	101.142	101.481	101.821	102.16	102.5	102.839	103.179	103.518	103.858	104.198	104.537	104.877	105.216	105.556	105.895	106.235	106.574	106.914	107.254
	101.035	101.04	101.045	101.05	101.056	101.061	101.066	101.071	101.077	101.082	101.087	101.092	101.098	101.103	101.108	101.113	101.119	101.124	101.129	101.134	101.14	101.145	101.15	101.155	101.161	101.166	101.171	101.176	101.182	101.187	101.192	101.528	101.863	102.199	102.535	102.87	103.206	103.542	103.877	104.213	104.549	104.884	105.22	105.556	105.891	106.227	106.563	106.898	107.234
	101.097	101.102	101.107	101.111	101.116	101.121	101.126	101.131	101.136	101.141	101.145	101.15	101.155	101.16	101.165	101.17	101.175	101.179	101.184	101.189	101.194	101.199	101.204	101.209	101.214	101.218	101.223	101.228	101.233	101.238	101.243	101.574	101.906	102.238	102.57	102.902	103.233	103.565	103.897	104.229	104.56	104.892	105.224	105.556	105.887	106.219	106.551	106.883	107.215
	101.159	101.163	101.168	101.172	101.177	101.181	101.186	101.19	101.195	101.199	101.204	101.208	101.213	101.217	101.222	101.226	101.231	101.235	101.24	101.244	101.248	101.253	101.257	101.262	101.266	101.271	101.275	101.28	101.284	101.289	101.293	101.621	101.949	102.277	102.605	102.933	103.261	103.588	103.916	104.244	104.572	104.9	105.228	105.556	105.884	106.211	106.539	106.867	107.195
	101.221	101.225	101.229	101.233	101.237	101.241	101.246	101.25	101.254	101.258	101.262	101.266	101.27	101.274	101.278	101.282	101.287	101.291	101.295	101.299	101.303	101.307	101.311	101.315	101.319	101.323	101.327	101.332	101.336	101.34	101.344	101.668	101.992	102.316	102.64	102.964	103.288	103.612	103.936	104.26	104.584	104.908	105.232	105.556	105.88	106.204	106.528	106.852	107.176
	101.283	101.287	101.29	101.294	101.298	101.302	101.305	101.309	101.313	101.316	101.32	101.324	101.328	101.331	101.335	101.339	101.342	101.346	101.35	101.354	101.357	101.361	101.365	101.368	101.372	101.376	101.38	101.383	101.387	101.391	101.394	101.715	102.035	102.355	102.675	102.995	103.315	103.635	103.955	104.275	104.595	104.915	105.236	105.556	105.876	106.196	106.516	106.836	107.156
	101.345	101.348	101.352	101.355	101.358	101.362	101.365	101.368	101.372	101.375	101.378	101.382	101.385	101.388	101.392	101.395	101.398	101.402	101.405	101.408	101.412	101.415	101.418	101.422	101.425	101.428	101.432	101.435	101.438	101.442	101.445	101.761	102.077	102.394	102.71	103.026	103.342	103.658	103.975	104.291	104.607	104.923	105.239	105.556	105.872	106.188	106.504	106.82	107.137
	101.407	101.41	101.413	101.416	101.419	101.422	101.425	101.428	101.431	101.434	101.437	101.44	101.443	101.446	101.448	101.451	101.454	101.457	101.46	101.463	101.466	101.469	101.472	101.475	101.478	101.481	101.484	101.487	101.49	101.493	101.496	101.808	102.12	102.433	102.745	103.057	103.369	103.682	103.994	104.306	104.619	104.931	105.243	105.556	105.868	106.18	106.493	106.805	107.117
	101.469	101.472	101.474	101.477	101.48	101.482	101.485	101.487	101.49	101.492	101.495	101.497	101.5	101.503	101.505	101.508	101.51	101.513	101.515	101.518	101.521	101.523	101.526	101.528	101.531	101.533	101.536	101.539	101.541	101.544	101.546	101.855	102.163	102.471	102.78	103.088	103.397	103.705	104.014	104.322	104.63	104.939	105.247	105.556	105.864	106.172	106.481	106.789	107.098
	101.531	101.534	101.536	101.538	101.54	101.542	101.544	101.547	101.549	101.551	101.553	101.555	101.558	101.56	101.562	101.564	101.566	101.568	101.571	101.573	101.575	101.577	101.579	101.582	101.584	101.586	101.588	101.59	101.592	101.595	101.597	101.901	102.206	102.51	102.815	103.119	103.424	103.728	104.033	104.337	104.642	104.947	105.251	105.556	105.86	106.165	106.469	106.774	107.078
	101.593	101.595	101.597	101.599	101.601	101.602	101.604	101.606	101.608	101.61	101.611	101.613	101.615	101.617	101.619	101.62	101.622	101.624	101.626	101.628	101.629	101.631	101.633	101.635	101.637	101.638	101.64	101.642	101.644	101.646	101.647	101.948	102.249	102.549	102.85	103.151	103.451	103.752	104.052	104.353	104.654	104.954	105.255	105.556	105.856	106.157	106.457	106.758	107.059
	101.656	101.657	101.658	101.66	101.661	101.663	101.664	101.665	101.667	101.668	101.67	101.671	101.673	101.674	101.675	101.677	101.678	101.68	101.681	101.682	101.684	101.685	101.687	101.688	101.689	101.691	101.692	101.694	101.695	101.697	101.698	101.995	102.291	102.588	102.885	103.182	103.478	103.775	104.072	104.369	104.665	104.962	105.259	105.555	105.852	106.149	106.446	106.742	107.039
	101.718	101.719	101.72	101.721	101.722	101.723	101.724	101.725	101.726	101.727	101.728	101.729	101.73	101.731	101.732	101.733	101.734	101.735	101.736	101.737	101.738	101.739	101.74	101.741	101.742	101.743	101.744	101.745	101.746	101.748	101.749	102.041	102.334	102.627	102.92	103.213	103.506	103.798	104.091	104.384	104.677	104.97	105.263	105.555	105.848	106.141	106.434	106.727	107.02
	101.78	101.78	101.781	101.782	101.782	101.783	101.784	101.784	101.785	101.786	101.786	101.787	101.787	101.788	101.789	101.789	101.79	101.791	101.791	101.792	101.793	101.793	101.794	101.795	101.795	101.796	101.797	101.797	101.798	101.798	101.799	102.088	102.377	102.666	102.955	103.244	103.533	103.822	104.111	104.4	104.689	104.978	105.267	105.555	105.844	106.133	106.422	106.711	107
	101.842	101.842	101.842	101.843	101.843	101.843	101.843	101.844	101.844	101.844	101.844	101.845	101.845	101.845	101.845	101.846	101.846	101.846	101.847	101.847	101.847	101.847	101.848	101.848	101.848	101.848	101.849	101.849	101.849	101.849	101.85	102.135	102.42	102.705	102.99	103.275	103.56	103.845	104.13	104.415	104.7	104.985	105.27	105.555	105.84	106.126	106.411	106.696	106.981
	101.904	101.904	101.904	101.903	101.903	101.903	101.903	101.903	101.903	101.903	101.903	101.903	101.902	101.902	101.902	101.902	101.902	101.902	101.902	101.902	101.901	101.901	101.901	101.901	101.901	101.901	101.901	101.901	101.901	101.9	101.9	102.181	102.463	102.744	103.025	103.306	103.587	103.868	104.15	104.431	104.712	104.993	105.274	105.555	105.837	106.118	106.399	106.68	106.961
	101.966	101.965	101.965	101.964	101.964	101.963	101.963	101.962	101.962	101.961	101.961	101.96	101.96	101.959	101.959	101.958	101.958	101.957	101.957	101.956	101.956	101.955	101.955	101.954	101.954	101.953	101.953	101.952	101.952	101.951	101.951	102.228	102.505	102.783	103.06	103.337	103.615	103.892	104.169	104.446	104.724	105.001	105.278	105.555	105.833	106.11	106.387	106.664	106.942
	102.028	102.027	102.026	102.025	102.024	102.024	102.023	102.022	102.021	102.02	102.019	102.018	102.017	102.017	102.016	102.015	102.014	102.013	102.012	102.011	102.01	102.009	102.009	102.008	102.007	102.006	102.005	102.004	102.003	102.002	102.001	102.275	102.548	102.822	103.095	103.368	103.642	103.915	104.188	104.462	104.735	105.009	105.282	105.555	105.829	106.102	106.375	106.649	106.922
	102.09	102.089	102.088	102.086	102.085	102.084	102.082	102.081	102.08	102.079	102.077	102.076	102.075	102.074	102.072	102.071	102.07	102.069	102.067	102.066	102.065	102.063	102.062	102.061	102.06	102.058	102.057	102.056	102.055	102.053	102.052	102.322	102.591	102.861	103.13	103.399	103.669	103.938	104.208	104.477	104.747	105.016	105.286	105.555	105.825	106.094	106.364	106.633	106.903
	102.152	102.15	102.149	102.147	102.146	102.144	102.142	102.141	102.139	102.137	102.136	102.134	102.132	102.131	102.129	102.127	102.126	102.124	102.122	102.121	102.119	102.118	102.116	102.114	102.113	102.111	102.109	102.108	102.106	102.104	102.103	102.368	102.634	102.899	103.165	103.431	103.696	103.962	104.227	104.493	104.759	105.024	105.29	105.555	105.821	106.086	106.352	106.618	106.883
	102.214	102.212	102.21	102.208	102.206	102.204	102.202	102.2	102.198	102.196	102.194	102.192	102.19	102.188	102.186	102.184	102.182	102.18	102.178	102.176	102.174	102.172	102.17	102.167	102.165	102.163	102.161	102.159	102.157	102.155	102.153	102.415	102.677	102.938	103.2	103.462	103.723	103.985	104.247	104.509	104.77	105.032	105.294	105.555	105.817	106.079	106.34	106.602	106.864
	102.276	102.274	102.271	102.269	102.267	102.264	102.262	102.259	102.257	102.255	102.252	102.25	102.247	102.245	102.242	102.24	102.238	102.235	102.233	102.23	102.228	102.226	102.223	102.221	102.218	102.216	102.213	102.211	102.209	102.206	102.204	102.462	102.719	102.977	103.235	103.493	103.751	104.008	104.266	104.524	104.782	105.04	105.297	105.555	105.813	106.071	106.329	106.586	106.844
	102.338	102.336	102.333	102.33	102.327	102.324	102.322	102.319	102.316	102.313	102.31	102.308	102.305	102.302	102.299	102.296	102.294	102.291	102.288	102.285	102.282	102.28	102.277	102.274	102.271	102.268	102.266	102.263	102.26	102.257	102.254	102.508	102.762	103.016	103.27	103.524	103.778	104.032	104.286	104.54	104.794	105.047	105.301	105.555	105.809	106.063	106.317	106.571	106.825
	102.4	102.397	102.394	102.391	102.388	102.385	102.381	102.378	102.375	102.372	102.369	102.365	102.362	102.359	102.356	102.353	102.35	102.346	102.343	102.34	102.337	102.334	102.33	102.327	102.324	102.321	102.318	102.315	102.311	102.308	102.305	102.555	102.805	103.055	103.305	103.555	103.805	104.055	104.305	104.555	104.805	105.055	105.305	105.555	105.805	106.055	106.305	106.555	106.805
	102.463	102.459	102.455	102.452	102.448	102.445	102.441	102.438	102.434	102.43	102.427	102.423	102.42	102.416	102.413	102.409	102.405	102.402	102.398	102.395	102.391	102.388	102.384	102.381	102.377	102.373	102.37	102.366	102.363	102.359	102.356	102.602	102.848	103.094	103.34	103.586	103.832	104.078	104.325	104.571	104.817	105.063	105.309	105.555	105.801	106.047	106.294	106.54	106.786
	102.525	102.521	102.517	102.513	102.509	102.505	102.501	102.497	102.493	102.489	102.485	102.481	102.477	102.473	102.469	102.465	102.461	102.457	102.454	102.45	102.446	102.442	102.438	102.434	102.43	102.426	102.422	102.418	102.414	102.41	102.406	102.648	102.891	103.133	103.375	103.617	103.86	104.102	104.344	104.586	104.828	105.071	105.313	105.555	105.797	106.04	106.282	106.524	106.766
	102.587	102.582	102.578	102.574	102.569	102.565	102.561	102.556	102.552	102.548	102.543	102.539	102.535	102.53	102.526	102.522	102.517	102.513	102.509	102.504	102.5	102.496	102.491	102.487	102.483	102.478	102.474	102.47	102.465	102.461	102.457	102.695	102.933	103.172	103.41	103.648	103.887	104.125	104.363	104.602	104.84	105.078	105.317	105.555	105.793	106.032	106.27	106.509	106.747
	102.649	102.644	102.639	102.635	102.63	102.625	102.62	102.616	102.611	102.606	102.602	102.597	102.592	102.587	102.583	102.578	102.573	102.569	102.564	102.559	102.554	102.55	102.545	102.54	102.536	102.531	102.526	102.521	102.517	102.512	102.507	102.742	102.976	103.211	103.445	103.68	103.914	104.148	104.383	104.617	104.852	105.086	105.321	105.555	105.79	106.024	106.258	106.493	106.727
	102.711	102.706	102.701	102.696	102.69	102.685	102.68	102.675	102.67	102.665	102.66	102.655	102.65	102.645	102.639	102.634	102.629	102.624	102.619	102.614	102.609	102.604	102.599	102.594	102.589	102.583	102.578	102.573	102.568	102.563	102.558	102.788	103.019	103.25	103.48	103.711	103.941	104.172	104.402	104.633	104.863	105.094	105.325	105.555	105.786	106.016	106.247	106.477	106.708
	102.773	102.767	102.762	102.756	102.751	102.746	102.74	102.735	102.729	102.724	102.718	102.713	102.707	102.702	102.696	102.691	102.685	102.68	102.674	102.669	102.663	102.658	102.652	102.647	102.641	102.636	102.63	102.625	102.619	102.614	102.609	102.835	103.062	103.288	103.515	103.742	103.968	104.195	104.422	104.648	104.875	105.102	105.328	105.555	105.782	106.008	106.235	106.462	106.688
	102.835	102.829	102.823	102.817	102.812	102.806	102.8	102.794	102.788	102.782	102.776	102.771	102.765	102.759	102.753	102.747	102.741	102.735	102.729	102.724	102.718	102.712	102.706	102.7	102.694	102.688	102.683	102.677	102.671	102.665	102.659	102.882	103.105	103.327	103.55	103.773	103.996	104.218	104.441	104.664	104.887	105.11	105.332	105.555	105.778	106.001	106.223	106.446	106.669
	102.897	102.891	102.885	102.878	102.872	102.866	102.86	102.853	102.847	102.841	102.835	102.828	102.822	102.816	102.81	102.803	102.797	102.791	102.785	102.778	102.772	102.766	102.76	102.753	102.747	102.741	102.735	102.728	102.722	102.716	102.71	102.929	103.147	103.366	103.585	103.804	104.023	104.242	104.461	104.68	104.898	105.117	105.336	105.555	105.774	105.993	106.212	106.431	106.649
	102.959	102.953	102.946	102.939	102.933	102.926	102.919	102.913	102.906	102.899	102.893	102.886	102.88	102.873	102.866	102.86	102.853	102.846	102.84	102.833	102.827	102.82	102.813	102.807	102.8	102.793	102.787	102.78	102.774	102.767	102.76	102.975	103.19	103.405	103.62	103.835	104.05	104.265	104.48	104.695	104.91	105.125	105.34	105.555	105.77	105.985	106.2	106.415	106.63
	103.021	103.014	103.007	103	102.993	102.986	102.979	102.972	102.965	102.958	102.951	102.944	102.937	102.93	102.923	102.916	102.909	102.902	102.895	102.888	102.881	102.874	102.867	102.86	102.853	102.846	102.839	102.832	102.825	102.818	102.811	103.022	103.233	103.444	103.655	103.866	104.077	104.288	104.5	104.711	104.922	105.133	105.344	105.555	105.766	105.977	106.188	106.399	106.61
	103.083	103.076	103.069	103.061	103.054	103.046	103.039	103.032	103.024	103.017	103.009	103.002	102.995	102.987	102.98	102.972	102.965	102.958	102.95	102.943	102.935	102.928	102.921	102.913	102.906	102.898	102.891	102.884	102.876	102.869	102.861	103.069	103.276	103.483	103.69	103.897	104.105	104.312	104.519	104.726	104.933	105.141	105.348	105.555	105.762	105.969	106.177	106.384	106.591
	103.145	103.138	103.13	103.122	103.114	103.107	103.099	103.091	103.083	103.075	103.068	103.06	103.052	103.044	103.036	103.029	103.021	103.013	103.005	102.998	102.99	102.982	102.974	102.966	102.959	102.951	102.943	102.935	102.928	102.92	102.912	103.115	103.319	103.522	103.725	103.929	104.132	104.335	104.538	104.742	104.945	105.148	105.352	105.555	105.758	105.962	106.165	106.368	106.571
	103.207	103.199	103.191	103.183	103.175	103.167	103.159	103.15	103.142	103.134	103.126	103.118	103.11	103.101	103.093	103.085	103.077	103.069	103.061	103.052	103.044	103.036	103.028	103.02	103.012	103.003	102.995	102.987	102.979	102.971	102.963	103.162	103.361	103.561	103.76	103.96	104.159	104.358	104.558	104.757	104.957	105.156	105.356	105.555	105.754	105.954	106.153	106.353	106.552
	103.27	103.261	103.252	103.244	103.235	103.227	103.218	103.21	103.201	103.193	103.184	103.176	103.167	103.158	103.15	103.141	103.133	103.124	103.116	103.107	103.099	103.09	103.082	103.073	103.064	103.056	103.047	103.039	103.03	103.022	103.013	103.209	103.404	103.6	103.795	103.991	104.186	104.382	104.577	104.773	104.968	105.164	105.359	105.555	105.75	105.946	106.141	106.337	106.532
	103.332	103.323	103.314	103.305	103.296	103.287	103.278	103.269	103.26	103.251	103.242	103.233	103.224	103.216	103.207	103.198	103.189	103.18	103.171	103.162	103.153	103.144	103.135	103.126	103.117	103.108	103.1	103.091	103.082	103.073	103.064	103.255	103.447	103.639	103.83	104.022	104.214	104.405	104.597	104.788	104.98	105.172	105.363	105.555	105.747	105.938	106.13	106.321	106.513
	103.394	103.384	103.375	103.366	103.356	103.347	103.338	103.329	103.319	103.31	103.301	103.291	103.282	103.273	103.263	103.254	103.245	103.235	103.226	103.217	103.207	103.198	103.189	103.18	103.17	103.161	103.152	103.142	103.133	103.124	103.114	103.302	103.49	103.678	103.865	104.053	104.241	104.428	104.616	104.804	104.992	105.179	105.367	105.555	105.743	105.93	106.118	106.306	106.494
	103.456	103.446	103.436	103.427	103.417	103.407	103.398	103.388	103.378	103.369	103.359	103.349	103.339	103.33	103.32	103.31	103.301	103.291	103.281	103.272	103.262	103.252	103.243	103.233	103.223	103.213	103.204	103.194	103.184	103.175	103.165	103.349	103.533	103.716	103.9	104.084	104.268	104.452	104.636	104.819	105.003	105.187	105.371	105.555	105.739	105.923	106.106	106.29	106.474
	103.518	103.508	103.498	103.488	103.478	103.467	103.457	103.447	103.437	103.427	103.417	103.407	103.397	103.387	103.377	103.367	103.357	103.347	103.336	103.326	103.316	103.306	103.296	103.286	103.276	103.266	103.256	103.246	103.236	103.226	103.216	103.395	103.575	103.755	103.935	104.115	104.295	104.475	104.655	104.835	105.015	105.195	105.375	105.555	105.735	105.915	106.095	106.275	106.455
	103.58	103.569	103.559	103.549	103.538	103.528	103.517	103.507	103.496	103.486	103.475	103.465	103.454	103.444	103.433	103.423	103.413	103.402	103.392	103.381	103.371	103.36	103.35	103.339	103.329	103.318	103.308	103.298	103.287	103.277	103.266	103.442	103.618	103.794	103.97	104.146	104.322	104.498	104.675	104.851	105.027	105.203	105.379	105.555	105.731	105.907	106.083	106.259	106.435
	103.642	103.631	103.62	103.609	103.599	103.588	103.577	103.566	103.555	103.544	103.534	103.523	103.512	103.501	103.49	103.479	103.469	103.458	103.447	103.436	103.425	103.414	103.403	103.393	103.382	103.371	103.36	103.349	103.338	103.328	103.317	103.489	103.661	103.833	104.005	104.178	104.35	104.522	104.694	104.866	105.038	105.21	105.383	105.555	105.727	105.899	106.071	106.243	106.416
	103.704	103.693	103.682	103.67	103.659	103.648	103.637	103.626	103.614	103.603	103.592	103.581	103.569	103.558	103.547	103.536	103.524	103.513	103.502	103.491	103.48	103.468	103.457	103.446	103.435	103.423	103.412	103.401	103.39	103.379	103.367	103.536	103.704	103.872	104.04	104.209	104.377	104.545	104.713	104.882	105.05	105.218	105.386	105.555	105.723	105.891	106.06	106.228	106.396
	103.766	103.755	103.743	103.731	103.72	103.708	103.697	103.685	103.673	103.662	103.65	103.638	103.627	103.615	103.604	103.592	103.58	103.569	103.557	103.546	103.534	103.522	103.511	103.499	103.488	103.476	103.464	103.453	103.441	103.43	103.418	103.582	103.747	103.911	104.075	104.24	104.404	104.568	104.733	104.897	105.062	105.226	105.39	105.555	105.719	105.883	106.048	106.212	106.377
	103.828	103.816	103.804	103.792	103.78	103.768	103.756	103.744	103.732	103.72	103.708	103.696	103.684	103.672	103.66	103.648	103.636	103.624	103.612	103.6	103.588	103.576	103.564	103.552	103.54	103.528	103.516	103.504	103.492	103.48	103.468	103.629	103.789	103.95	104.11	104.271	104.431	104.592	104.752	104.913	105.073	105.234	105.394	105.555	105.715	105.876	106.036	106.197	106.357
	103.89	103.878	103.866	103.853	103.841	103.828	103.816	103.804	103.791	103.779	103.767	103.754	103.742	103.729	103.717	103.705	103.692	103.68	103.668	103.655	103.643	103.63	103.618	103.606	103.593	103.581	103.569	103.556	103.544	103.531	103.519	103.676	103.832	103.989	104.145	104.302	104.459	104.615	104.772	104.928	105.085	105.242	105.398	105.555	105.711	105.868	106.024	106.181	106.338
	103.89	103.88	103.869	103.858	103.847	103.837	103.826	103.815	103.804	103.794	103.783	103.772	103.761	103.751	103.74	103.729	103.718	103.708	103.697	103.686	103.675	103.665	103.654	103.643	103.632	103.622	103.611	103.6	103.589	103.579	103.568	103.72	103.872	104.024	104.177	104.329	104.481	104.633	104.786	104.938	105.09	105.242	105.394	105.547	105.699	105.851	106.003	106.156	106.308
	103.89	103.881	103.872	103.863	103.854	103.845	103.836	103.826	103.817	103.808	103.799	103.79	103.781	103.772	103.763	103.753	103.744	103.735	103.726	103.717	103.708	103.699	103.69	103.68	103.671	103.662	103.653	103.644	103.635	103.626	103.617	103.764	103.912	104.06	104.208	104.356	104.504	104.652	104.799	104.947	105.095	105.243	105.391	105.539	105.687	105.834	105.982	106.13	106.278
	103.89	103.883	103.875	103.868	103.86	103.853	103.845	103.838	103.83	103.823	103.815	103.808	103.8	103.793	103.785	103.778	103.77	103.763	103.755	103.748	103.74	103.733	103.725	103.718	103.71	103.703	103.695	103.688	103.68	103.673	103.665	103.809	103.952	104.096	104.239	104.383	104.526	104.67	104.813	104.957	105.1	105.244	105.387	105.531	105.674	105.818	105.961	106.105	106.248
	103.89	103.884	103.879	103.873	103.867	103.861	103.855	103.849	103.843	103.837	103.832	103.826	103.82	103.814	103.808	103.802	103.796	103.791	103.785	103.779	103.773	103.767	103.761	103.755	103.749	103.744	103.738	103.732	103.726	103.72	103.714	103.853	103.992	104.132	104.271	104.41	104.549	104.688	104.827	104.966	105.105	105.244	105.384	105.523	105.662	105.801	105.94	106.079	106.218
	103.89	103.886	103.882	103.878	103.873	103.869	103.865	103.861	103.856	103.852	103.848	103.844	103.839	103.835	103.831	103.827	103.822	103.818	103.814	103.81	103.805	103.801	103.797	103.793	103.788	103.784	103.78	103.776	103.771	103.767	103.763	103.898	104.032	104.167	104.302	104.437	104.571	104.706	104.841	104.976	105.11	105.245	105.38	105.515	105.649	105.784	105.919	106.054	106.188
	103.89	103.888	103.885	103.882	103.88	103.877	103.875	103.872	103.869	103.867	103.864	103.862	103.859	103.856	103.854	103.851	103.848	103.846	103.843	103.841	103.838	103.835	103.833	103.83	103.827	103.825	103.822	103.82	103.817	103.814	103.812	103.942	104.072	104.203	104.333	104.464	104.594	104.724	104.855	104.985	105.116	105.246	105.376	105.507	105.637	105.767	105.898	106.028	106.159
	103.89	103.889	103.888	103.887	103.886	103.885	103.884	103.883	103.882	103.881	103.88	103.879	103.878	103.877	103.876	103.875	103.874	103.873	103.872	103.871	103.87	103.869	103.868	103.867	103.866	103.865	103.864	103.863	103.862	103.861	103.86	103.987	104.113	104.239	104.365	104.491	104.617	104.743	104.869	104.995	105.121	105.247	105.373	105.499	105.625	105.751	105.877	106.003	106.129
	103.89	103.891	103.892	103.892	103.893	103.893	103.894	103.895	103.895	103.896	103.897	103.897	103.898	103.899	103.899	103.9	103.9	103.901	103.902	103.902	103.903	103.904	103.904	103.905	103.905	103.906	103.907	103.907	103.908	103.909	103.909	104.031	104.153	104.274	104.396	104.518	104.639	104.761	104.882	105.004	105.126	105.247	105.369	105.491	105.612	105.734	105.856	105.977	106.099
	103.89	103.893	103.895	103.897	103.899	103.902	103.904	103.906	103.908	103.911	103.913	103.915	103.917	103.92	103.922	103.924	103.926	103.929	103.931	103.933	103.935	103.938	103.94	103.942	103.944	103.947	103.949	103.951	103.954	103.956	103.958	104.075	104.193	104.31	104.427	104.544	104.662	104.779	104.896	105.014	105.131	105.248	105.365	105.483	105.6	105.717	105.835	105.952	106.069
	103.89	103.894	103.898	103.902	103.906	103.91	103.914	103.918	103.921	103.925	103.929	103.933	103.937	103.941	103.945	103.949	103.952	103.956	103.96	103.964	103.968	103.972	103.976	103.98	103.984	103.987	103.991	103.995	103.999	104.003	104.007	104.12	104.233	104.346	104.458	104.571	104.684	104.797	104.91	105.023	105.136	105.249	105.362	105.475	105.588	105.701	105.814	105.926	106.039
	103.89	103.896	103.901	103.907	103.912	103.918	103.923	103.929	103.934	103.94	103.945	103.951	103.956	103.962	103.967	103.973	103.978	103.984	103.989	103.995	104.001	104.006	104.012	104.017	104.023	104.028	104.034	104.039	104.045	104.05	104.056	104.164	104.273	104.381	104.49	104.598	104.707	104.815	104.924	105.033	105.141	105.25	105.358	105.467	105.575	105.684	105.792	105.901	106.01
	103.89	103.897	103.905	103.912	103.919	103.926	103.933	103.94	103.947	103.955	103.962	103.969	103.976	103.983	103.99	103.997	104.004	104.012	104.019	104.026	104.033	104.04	104.047	104.054	104.062	104.069	104.076	104.083	104.09	104.097	104.104	104.209	104.313	104.417	104.521	104.625	104.729	104.834	104.938	105.042	105.146	105.25	105.355	105.459	105.563	105.667	105.771	105.876	105.98
	103.89	103.899	103.908	103.917	103.925	103.934	103.943	103.952	103.96	103.969	103.978	103.987	103.995	104.004	104.013	104.022	104.03	104.039	104.048	104.057	104.066	104.074	104.083	104.092	104.101	104.109	104.118	104.127	104.136	104.144	104.153	104.253	104.353	104.453	104.552	104.652	104.752	104.852	104.952	105.052	105.151	105.251	105.351	105.451	105.551	105.65	105.75	105.85	105.95
	103.89	103.901	103.911	103.921	103.932	103.942	103.953	103.963	103.973	103.984	103.994	104.005	104.015	104.025	104.036	104.046	104.057	104.067	104.077	104.088	104.098	104.108	104.119	104.129	104.14	104.15	104.16	104.171	104.181	104.192	104.202	104.297	104.393	104.488	104.584	104.679	104.775	104.87	104.966	105.061	105.156	105.252	105.347	105.443	105.538	105.634	105.729	105.825	105.92
	103.89	103.902	103.914	103.926	103.938	103.95	103.962	103.974	103.986	103.998	104.01	104.022	104.034	104.046	104.058	104.071	104.083	104.095	104.107	104.119	104.131	104.143	104.155	104.167	104.179	104.191	104.203	104.215	104.227	104.239	104.251	104.342	104.433	104.524	104.615	104.706	104.797	104.888	104.979	105.07	105.162	105.253	105.344	105.435	105.526	105.617	105.708	105.799	105.89
	103.89	103.904	103.918	103.931	103.945	103.959	103.972	103.986	103.999	104.013	104.027	104.04	104.054	104.068	104.081	104.095	104.109	104.122	104.136	104.149	104.163	104.177	104.19	104.204	104.218	104.231	104.245	104.259	104.272	104.286	104.299	104.386	104.473	104.56	104.646	104.733	104.82	104.906	104.993	105.08	105.167	105.253	105.34	105.427	105.514	105.6	105.687	105.774	105.86
	103.89	103.906	103.921	103.936	103.951	103.967	103.982	103.997	104.012	104.028	104.043	104.058	104.073	104.089	104.104	104.119	104.135	104.15	104.165	104.18	104.196	104.211	104.226	104.241	104.257	104.272	104.287	104.302	104.318	104.333	104.348	104.431	104.513	104.595	104.678	104.76	104.842	104.925	105.007	105.089	105.172	105.254	105.336	105.419	105.501	105.584	105.666	105.748	105.831
	103.89	103.907	103.924	103.941	103.958	103.975	103.992	104.009	104.025	104.042	104.059	104.076	104.093	104.11	104.127	104.144	104.161	104.177	104.194	104.211	104.228	104.245	104.262	104.279	104.296	104.313	104.329	104.346	104.363	104.38	104.397	104.475	104.553	104.631	104.709	104.787	104.865	104.943	105.021	105.099	105.177	105.255	105.333	105.411	105.489	105.567	105.645	105.723	105.801
	103.89	103.909	103.927	103.946	103.964	103.983	104.001	104.02	104.038	104.057	104.075	104.094	104.113	104.131	104.15	104.168	104.187	104.205	104.224	104.242	104.261	104.279	104.298	104.316	104.335	104.353	104.372	104.39	104.409	104.427	104.446	104.519	104.593	104.667	104.74	104.814	104.888	104.961	105.035	105.108	105.182	105.256	105.329	105.403	105.476	105.55	105.624	105.697	105.771
	103.89	103.91	103.931	103.951	103.971	103.991	104.011	104.031	104.051	104.072	104.092	104.112	104.132	104.152	104.172	104.192	104.213	104.233	104.253	104.273	104.293	104.313	104.333	104.354	104.374	104.394	104.414	104.434	104.454	104.474	104.495	104.564	104.633	104.702	104.772	104.841	104.91	104.979	105.049	105.118	105.187	105.256	105.326	105.395	105.464	105.533	105.603	105.672	105.741
	103.89	103.912	103.934	103.956	103.977	103.999	104.021	104.043	104.064	104.086	104.108	104.13	104.152	104.173	104.195	104.217	104.239	104.26	104.282	104.304	104.326	104.347	104.369	104.391	104.413	104.435	104.456	104.478	104.5	104.522	104.543	104.608	104.673	104.738	104.803	104.868	104.933	104.998	105.062	105.127	105.192	105.257	105.322	105.387	105.452	105.517	105.582	105.646	105.711
	103.89	103.914	103.937	103.961	103.984	104.007	104.031	104.054	104.077	104.101	104.124	104.148	104.171	104.194	104.218	104.241	104.265	104.288	104.311	104.335	104.358	104.382	104.405	104.428	104.452	104.475	104.499	104.522	104.545	104.569	104.592	104.653	104.713	104.774	104.834	104.895	104.955	105.016	105.076	105.137	105.197	105.258	105.318	105.379	105.439	105.5	105.56	105.621	105.681
	103.89	103.915	103.94	103.965	103.99	104.015	104.04	104.065	104.09	104.115	104.141	104.166	104.191	104.216	104.241	104.266	104.291	104.316	104.341	104.366	104.391	104.416	104.441	104.466	104.491	104.516	104.541	104.566	104.591	104.616	104.641	104.697	104.753	104.809	104.866	104.922	104.978	105.034	105.09	105.146	105.202	105.259	105.315	105.371	105.427	105.483	105.539	105.595	105.652
	103.89	103.917	103.944	103.97	103.997	104.024	104.05	104.077	104.103	104.13	104.157	104.183	104.21	104.237	104.263	104.29	104.317	104.343	104.37	104.397	104.423	104.45	104.477	104.503	104.53	104.556	104.583	104.61	104.636	104.663	104.69	104.741	104.793	104.845	104.897	104.949	105	105.052	105.104	105.156	105.208	105.259	105.311	105.363	105.415	105.466	105.518	105.57	105.622
	103.89	103.919	103.947	103.975	104.003	104.032	104.06	104.088	104.116	104.145	104.173	104.201	104.23	104.258	104.286	104.314	104.343	104.371	104.399	104.427	104.456	104.484	104.512	104.541	104.569	104.597	104.625	104.654	104.682	104.71	104.738	104.786	104.833	104.881	104.928	104.976	105.023	105.07	105.118	105.165	105.213	105.26	105.307	105.355	105.402	105.45	105.497	105.545	105.592
	103.89	103.92	103.95	103.98	104.01	104.04	104.07	104.1	104.13	104.159	104.189	104.219	104.249	104.279	104.309	104.339	104.369	104.399	104.428	104.458	104.488	104.518	104.548	104.578	104.608	104.638	104.668	104.698	104.727	104.757	104.787	104.83	104.873	104.916	104.959	105.002	105.046	105.089	105.132	105.175	105.218	105.261	105.304	105.347	105.39	105.433	105.476	105.519	105.562
	103.89	103.922	103.953	103.985	104.016	104.048	104.079	104.111	104.143	104.174	104.206	104.237	104.269	104.3	104.332	104.363	104.395	104.426	104.458	104.489	104.521	104.552	104.584	104.615	104.647	104.678	104.71	104.741	104.773	104.804	104.836	104.875	104.913	104.952	104.991	105.029	105.068	105.107	105.145	105.184	105.223	105.262	105.3	105.339	105.378	105.416	105.455	105.494	105.532
	103.89	103.923	103.957	103.99	104.023	104.056	104.089	104.122	104.156	104.189	104.222	104.255	104.288	104.321	104.354	104.388	104.421	104.454	104.487	104.52	104.553	104.586	104.62	104.653	104.686	104.719	104.752	104.785	104.818	104.852	104.885	104.919	104.953	104.988	105.022	105.056	105.091	105.125	105.159	105.194	105.228	105.262	105.297	105.331	105.365	105.4	105.434	105.468	105.503
	103.89	103.925	103.96	103.995	104.029	104.064	104.099	104.134	104.169	104.203	104.238	104.273	104.308	104.342	104.377	104.412	104.447	104.481	104.516	104.551	104.586	104.621	104.655	104.69	104.725	104.76	104.794	104.829	104.864	104.899	104.934	104.963	104.993	105.023	105.053	105.083	105.113	105.143	105.173	105.203	105.233	105.263	105.293	105.323	105.353	105.383	105.413	105.443	105.473
	103.89	103.927	103.963	104	104.036	104.072	104.109	104.145	104.182	104.218	104.254	104.291	104.327	104.364	104.4	104.436	104.473	104.509	104.546	104.582	104.618	104.655	104.691	104.728	104.764	104.8	104.837	104.873	104.91	104.946	104.982	105.008	105.033	105.059	105.085	105.11	105.136	105.161	105.187	105.213	105.238	105.264	105.289	105.315	105.341	105.366	105.392	105.417	105.443
	103.89	103.928	103.966	104.004	104.042	104.08	104.118	104.157	104.195	104.233	104.271	104.309	104.347	104.385	104.423	104.461	104.499	104.537	104.575	104.613	104.651	104.689	104.727	104.765	104.803	104.841	104.879	104.917	104.955	104.993	105.031	105.052	105.074	105.095	105.116	105.137	105.158	105.18	105.201	105.222	105.243	105.265	105.286	105.307	105.328	105.349	105.371	105.392	105.413
	103.89	103.93	103.97	104.009	104.049	104.089	104.128	104.168	104.208	104.247	104.287	104.326	104.366	104.406	104.445	104.485	104.525	104.564	104.604	104.644	104.683	104.723	104.763	104.802	104.842	104.882	104.921	104.961	105.001	105.04	105.08	105.097	105.114	105.13	105.147	105.164	105.181	105.198	105.215	105.232	105.248	105.265	105.282	105.299	105.316	105.333	105.35	105.366	105.383
	103.89	103.932	103.973	104.014	104.055	104.097	104.138	104.179	104.221	104.262	104.303	104.344	104.386	104.427	104.468	104.509	104.551	104.592	104.633	104.675	104.716	104.757	104.798	104.84	104.881	104.922	104.964	105.005	105.046	105.087	105.129	105.141	105.154	105.166	105.179	105.191	105.204	105.216	105.229	105.241	105.254	105.266	105.278	105.291	105.303	105.316	105.328	105.341	105.353
	103.89	103.933	103.976	104.019	104.062	104.105	104.148	104.191	104.234	104.276	104.319	104.362	104.405	104.448	104.491	104.534	104.577	104.62	104.663	104.705	104.748	104.791	104.834	104.877	104.92	104.963	105.006	105.049	105.092	105.135	105.177	105.186	105.194	105.202	105.21	105.218	105.226	105.234	105.242	105.25	105.259	105.267	105.275	105.283	105.291	105.299	105.307	105.315	105.324
	103.89	103.935	103.979	104.024	104.068	104.113	104.158	104.202	104.247	104.291	104.336	104.38	104.425	104.469	104.514	104.558	104.603	104.647	104.692	104.736	104.781	104.825	104.87	104.914	104.959	105.004	105.048	105.093	105.137	105.182	105.226	105.23	105.234	105.237	105.241	105.245	105.249	105.252	105.256	105.26	105.264	105.267	105.271	105.275	105.279	105.282	105.286	105.29	105.294
	103.89	103.936	103.983	104.029	104.075	104.121	104.167	104.213	104.26	104.306	104.352	104.398	104.444	104.49	104.536	104.583	104.629	104.675	104.721	104.767	104.813	104.86	104.906	104.952	104.998	105.044	105.09	105.137	105.183	105.229	105.275	105.274	105.274	105.273	105.273	105.272	105.271	105.271	105.27	105.269	105.269	105.268	105.268	105.267	105.266	105.266	105.265	105.265	105.264
	103.89	103.938	103.986	104.034	104.081	104.129	104.177	104.225	104.273	104.32	104.368	104.416	104.464	104.511	104.559	104.607	104.655	104.703	104.75	104.798	104.846	104.894	104.941	104.989	105.037	105.085	105.133	105.18	105.228	105.276	105.324	105.319	105.314	105.309	105.304	105.299	105.294	105.289	105.284	105.279	105.274	105.269	105.264	105.259	105.254	105.249	105.244	105.239	105.234
	103.89	103.94	103.989	104.039	104.088	104.137	104.187	104.236	104.286	104.335	104.384	104.434	104.483	104.533	104.582	104.631	104.681	104.73	104.78	104.829	104.878	104.928	104.977	105.027	105.076	105.125	105.175	105.224	105.274	105.323	105.373	105.363	105.354	105.344	105.335	105.326	105.316	105.307	105.298	105.288	105.279	105.27	105.26	105.251	105.242	105.232	105.223	105.214	105.204
	103.89	103.941	103.992	104.043	104.094	104.145	104.197	104.248	104.299	104.35	104.401	104.452	104.503	104.554	104.605	104.656	104.707	104.758	104.809	104.86	104.911	104.962	105.013	105.064	105.115	105.166	105.217	105.268	105.319	105.37	105.421	105.408	105.394	105.38	105.366	105.353	105.339	105.325	105.312	105.298	105.284	105.27	105.257	105.243	105.229	105.216	105.202	105.188	105.174
	103.89	103.943	103.996	104.048	104.101	104.154	104.206	104.259	104.312	104.364	104.417	104.47	104.522	104.575	104.628	104.68	104.733	104.786	104.838	104.891	104.943	104.996	105.049	105.101	105.154	105.207	105.259	105.312	105.365	105.417	105.47	105.452	105.434	105.416	105.398	105.38	105.362	105.344	105.325	105.307	105.289	105.271	105.253	105.235	105.217	105.199	105.181	105.163	105.145
	103.89	103.945	103.999	104.053	104.107	104.162	104.216	104.27	104.325	104.379	104.433	104.487	104.542	104.596	104.65	104.705	104.759	104.813	104.867	104.922	104.976	105.03	105.085	105.139	105.193	105.247	105.302	105.356	105.41	105.465	105.519	105.496	105.474	105.451	105.429	105.407	105.384	105.362	105.339	105.317	105.294	105.272	105.249	105.227	105.205	105.182	105.16	105.137	105.115
	103.89	103.946	104.002	104.058	104.114	104.17	104.226	104.282	104.338	104.394	104.449	104.505	104.561	104.617	104.673	104.729	104.785	104.841	104.897	104.953	105.009	105.064	105.12	105.176	105.232	105.288	105.344	105.4	105.456	105.512	105.568	105.541	105.514	105.487	105.46	105.434	105.407	105.38	105.353	105.326	105.299	105.273	105.246	105.219	105.192	105.165	105.139	105.112	105.085
	103.89	103.948	104.005	104.063	104.12	104.178	104.236	104.293	104.351	104.408	104.466	104.523	104.581	104.638	104.696	104.753	104.811	104.868	104.926	104.984	105.041	105.099	105.156	105.214	105.271	105.329	105.386	105.444	105.501	105.559	105.616	105.585	105.554	105.523	105.492	105.46	105.429	105.398	105.367	105.336	105.305	105.273	105.242	105.211	105.18	105.149	105.118	105.086	105.055
	103.89	103.949	104.009	104.068	104.127	104.186	104.245	104.304	104.364	104.423	104.482	104.541	104.6	104.659	104.719	104.778	104.837	104.896	104.955	105.014	105.074	105.133	105.192	105.251	105.31	105.369	105.429	105.488	105.547	105.606	105.665	105.63	105.594	105.559	105.523	105.487	105.452	105.416	105.381	105.345	105.31	105.274	105.239	105.203	105.168	105.132	105.096	105.061	105.025
	103.89	103.951	104.012	104.073	104.133	104.194	104.255	104.316	104.377	104.437	104.498	104.559	104.62	104.681	104.741	104.802	104.863	104.924	104.984	105.045	105.106	105.167	105.228	105.288	105.349	105.41	105.471	105.532	105.592	105.653	105.714	105.674	105.634	105.594	105.554	105.514	105.474	105.435	105.395	105.355	105.315	105.275	105.235	105.195	105.155	105.115	105.075	105.035	104.995
	103.89	103.953	104.015	104.078	104.14	104.202	104.265	104.327	104.39	104.452	104.514	104.577	104.639	104.702	104.764	104.827	104.889	104.951	105.014	105.076	105.139	105.201	105.263	105.326	105.388	105.451	105.513	105.575	105.638	105.7	105.763	105.718	105.674	105.63	105.586	105.541	105.497	105.453	105.408	105.364	105.32	105.276	105.231	105.187	105.143	105.099	105.054	105.01	104.966
	103.89	103.954	104.018	104.082	104.146	104.211	104.275	104.339	104.403	104.467	104.531	104.595	104.659	104.723	104.787	104.851	104.915	104.979	105.043	105.107	105.171	105.235	105.299	105.363	105.427	105.491	105.555	105.619	105.683	105.747	105.811	105.763	105.714	105.666	105.617	105.568	105.52	105.471	105.422	105.374	105.325	105.276	105.228	105.179	105.13	105.082	105.033	104.984	104.936
	103.89	103.956	104.022	104.087	104.153	104.219	104.284	104.35	104.416	104.481	104.547	104.613	104.678	104.744	104.81	104.875	104.941	105.007	105.072	105.138	105.204	105.269	105.335	105.401	105.466	105.532	105.598	105.663	105.729	105.795	105.86	105.807	105.754	105.701	105.648	105.595	105.542	105.489	105.436	105.383	105.33	105.277	105.224	105.171	105.118	105.065	105.012	104.959	104.906
	103.89	103.958	104.025	104.092	104.159	104.227	104.294	104.361	104.429	104.496	104.563	104.631	104.698	104.765	104.832	104.9	104.967	105.034	105.102	105.169	105.236	105.303	105.371	105.438	105.505	105.573	105.64	105.707	105.774	105.842	105.909	105.852	105.794	105.737	105.68	105.622	105.565	105.507	105.45	105.393	105.335	105.278	105.22	105.163	105.106	105.048	104.991	104.934	104.876
	103.89	103.959	104.028	104.097	104.166	104.235	104.304	104.373	104.442	104.511	104.579	104.648	104.717	104.786	104.855	104.924	104.993	105.062	105.131	105.2	105.269	105.338	105.406	105.475	105.544	105.613	105.682	105.751	105.82	105.889	105.958	105.896	105.834	105.773	105.711	105.649	105.587	105.526	105.464	105.402	105.34	105.279	105.217	105.155	105.093	105.032	104.97	104.908	104.846
[truncated: 192 more columns]

## Sheet: Fig. 4d
	Fig. 4d, Difference of MD mapping (Early - Initial) (%)
	0.10012	0.624801	1.14948	1.67416	2.19884	2.72352	3.2482	3.77288	4.29757	4.82225	5.34693	5.87161	6.39629	6.92097	7.44565	7.97033	8.49501	9.01969	9.54437	10.0691	10.5937	11.1184	11.6431	12.1678	12.6925	13.2171	13.7418	14.2665	14.7912	15.3159	15.8405	15.9652	16.0898	16.2144	16.339	16.4636	16.5882	16.7128	16.8374	16.9621	17.0867	17.2113	17.3359	17.4605	17.5851	17.7097	17.8344	17.959	18.0836
	0.10012	0.628141	1.15616	1.68418	2.2122	2.74022	3.26825	3.79627	4.32429	4.85231	5.38033	5.90835	6.43637	6.96439	7.49241	8.02043	8.54845	9.07647	9.6045	10.1325	10.6605	11.1886	11.7166	12.2446	12.7726	13.3006	13.8287	14.3567	14.8847	15.4127	15.9407	16.0617	16.1827	16.3036	16.4246	16.5455	16.6665	16.7874	16.9084	17.0294	17.1503	17.2713	17.3922	17.5132	17.6341	17.7551	17.8761	17.997	18.118
	0.10012	0.631481	1.16284	1.6942	2.22556	2.75693	3.28829	3.81965	4.35101	4.88237	5.41373	5.94509	6.47645	7.00781	7.53917	8.07054	8.6019	9.13326	9.66462	10.196	10.7273	11.2587	11.7901	12.3214	12.8528	13.3841	13.9155	14.4469	14.9782	15.5096	16.041	16.1583	16.2756	16.3929	16.5102	16.6275	16.7448	16.8621	16.9794	17.0967	17.214	17.3313	17.4486	17.5659	17.6832	17.8005	17.9178	18.0351	18.1524
	0.10012	0.634821	1.16952	1.70422	2.23892	2.77363	3.30833	3.84303	4.37773	4.91243	5.44713	5.98183	6.51653	7.05124	7.58594	8.12064	8.65534	9.19004	9.72474	10.2594	10.7941	11.3288	11.8635	12.3982	12.9329	13.4676	14.0024	14.5371	15.0718	15.6065	16.1412	16.2548	16.3684	16.4821	16.5957	16.7094	16.823	16.9367	17.0503	17.164	17.2776	17.3913	17.5049	17.6185	17.7322	17.8458	17.9595	18.0731	18.1868
	0.10012	0.638161	1.1762	1.71424	2.25229	2.79033	3.32837	3.86641	4.40445	4.94249	5.48053	6.01857	6.55662	7.09466	7.6327	8.17074	8.70878	9.24682	9.78486	10.3229	10.8609	11.399	11.937	12.4751	13.0131	13.5512	14.0892	14.6272	15.1653	15.7033	16.2414	16.3513	16.4613	16.5713	16.6813	16.7913	16.9013	17.0113	17.1213	17.2313	17.3413	17.4512	17.5612	17.6712	17.7812	17.8912	18.0012	18.1112	18.2212
	0.10012	0.641501	1.18288	1.72426	2.26565	2.80703	3.34841	3.88979	4.43117	4.97255	5.51393	6.05532	6.5967	7.13808	7.67946	8.22084	8.76222	9.3036	9.84499	10.3864	10.9277	11.4691	12.0105	12.5519	13.0933	13.6347	14.176	14.7174	15.2588	15.8002	16.3416	16.4479	16.5542	16.6606	16.7669	16.8732	16.9796	17.0859	17.1922	17.2986	17.4049	17.5112	17.6176	17.7239	17.8302	17.9366	18.0429	18.1492	18.2556
	0.10012	0.644842	1.18956	1.73428	2.27901	2.82373	3.36845	3.91317	4.45789	5.00261	5.54734	6.09206	6.63678	7.1815	7.72622	8.27094	8.81567	9.36039	9.90511	10.4498	10.9946	11.5393	12.084	12.6287	13.1734	13.7182	14.2629	14.8076	15.3523	15.897	16.4418	16.5444	16.6471	16.7498	16.8525	16.9552	17.0578	17.1605	17.2632	17.3659	17.4685	17.5712	17.6739	17.7766	17.8793	17.9819	18.0846	18.1873	18.29
	0.10012	0.648182	1.19624	1.74431	2.29237	2.84043	3.38849	3.93655	4.48461	5.03268	5.58074	6.1288	6.67686	7.22492	7.77298	8.32105	8.86911	9.41717	9.96523	10.5133	11.0614	11.6094	12.1575	12.7055	13.2536	13.8017	14.3497	14.8978	15.4458	15.9939	16.542	16.641	16.74	16.839	16.9381	17.0371	17.1361	17.2351	17.3341	17.4332	17.5322	17.6312	17.7302	17.8293	17.9283	18.0273	18.1263	18.2253	18.3244
	0.10012	0.651522	1.20292	1.75433	2.30573	2.85713	3.40853	3.95993	4.51134	5.06274	5.61414	6.16554	6.71694	7.26834	7.81975	8.37115	8.92255	9.47395	10.0254	10.5768	11.1282	11.6796	12.231	12.7824	13.3338	13.8852	14.4366	14.988	15.5394	16.0908	16.6422	16.7375	16.8329	16.9283	17.0236	17.119	17.2144	17.3097	17.4051	17.5005	17.5958	17.6912	17.7866	17.8819	17.9773	18.0727	18.168	18.2634	18.3588
	0.10012	0.654862	1.2096	1.76435	2.31909	2.87383	3.42857	3.98331	4.53806	5.0928	5.64754	6.20228	6.75702	7.31177	7.86651	8.42125	8.97599	9.53074	10.0855	10.6402	11.195	11.7497	12.3044	12.8592	13.4139	13.9687	14.5234	15.0782	15.6329	16.1876	16.7424	16.8341	16.9258	17.0175	17.1092	17.2009	17.2926	17.3844	17.4761	17.5678	17.6595	17.7512	17.8429	17.9346	18.0263	18.118	18.2097	18.3014	18.3932
	0.10012	0.658202	1.21628	1.77437	2.33245	2.89053	3.44861	4.0067	4.56478	5.12286	5.68094	6.23902	6.79711	7.35519	7.91327	8.47135	9.02944	9.58752	10.1456	10.7037	11.2618	11.8198	12.3779	12.936	13.4941	14.0522	14.6103	15.1683	15.7264	16.2845	16.8426	16.9306	17.0187	17.1067	17.1948	17.2829	17.3709	17.459	17.547	17.6351	17.7231	17.8112	17.8992	17.9873	18.0753	18.1634	18.2514	18.3395	18.4276
	0.10012	0.661542	1.22296	1.78439	2.34581	2.90723	3.46865	4.03008	4.5915	5.15292	5.71434	6.27577	6.83719	7.39861	7.96003	8.52146	9.08288	9.6443	10.2057	10.7671	11.3286	11.89	12.4514	13.0128	13.5743	14.1357	14.6971	15.2585	15.8199	16.3814	16.9428	17.0272	17.1116	17.196	17.2804	17.3648	17.4492	17.5336	17.618	17.7024	17.7868	17.8712	17.9556	18.04	18.1244	18.2088	18.2932	18.3776	18.462
	0.10012	0.664882	1.22964	1.79441	2.35917	2.92393	3.4887	4.05346	4.61822	5.18298	5.74775	6.31251	6.87727	7.44203	8.0068	8.57156	9.13632	9.70108	10.2658	10.8306	11.3954	11.9601	12.5249	13.0897	13.6544	14.2192	14.7839	15.3487	15.9135	16.4782	17.043	17.1237	17.2045	17.2852	17.366	17.4467	17.5274	17.6082	17.6889	17.7697	17.8504	17.9312	18.0119	18.0926	18.1734	18.2541	18.3349	18.4156	18.4964
	0.10012	0.668223	1.23633	1.80443	2.37253	2.94063	3.50874	4.07684	4.64494	5.21304	5.78115	6.34925	6.91735	7.48545	8.05356	8.62166	9.18976	9.75787	10.326	10.8941	11.4622	12.0303	12.5984	13.1665	13.7346	14.3027	14.8708	15.4389	16.007	16.5751	17.1432	17.2203	17.2974	17.3745	17.4515	17.5286	17.6057	17.6828	17.7599	17.837	17.9141	17.9911	18.0682	18.1453	18.2224	18.2995	18.3766	18.4537	18.5307
	0.10012	0.671563	1.24301	1.81445	2.38589	2.95733	3.52878	4.10022	4.67166	5.24311	5.81455	6.38599	6.95743	7.52888	8.10032	8.67176	9.2432	9.81465	10.3861	10.9575	11.529	12.1004	12.6719	13.2433	13.8147	14.3862	14.9576	15.5291	16.1005	16.672	17.2434	17.3168	17.3903	17.4637	17.5371	17.6106	17.684	17.7574	17.8308	17.9043	17.9777	18.0511	18.1246	18.198	18.2714	18.3449	18.4183	18.4917	18.5651
	0.10012	0.674903	1.24969	1.82447	2.39925	2.97403	3.54882	4.1236	4.69838	5.27317	5.84795	6.42273	6.99752	7.5723	8.14708	8.72186	9.29665	9.87143	10.4462	11.021	11.5958	12.1706	12.7453	13.3201	13.8949	14.4697	15.0445	15.6193	16.194	16.7688	17.3436	17.4134	17.4832	17.5529	17.6227	17.6925	17.7623	17.832	17.9018	17.9716	18.0414	18.1111	18.1809	18.2507	18.3204	18.3902	18.46	18.5298	18.5995
	0.10012	0.678243	1.25637	1.83449	2.41261	2.99074	3.56886	4.14698	4.7251	5.30323	5.88135	6.45947	7.0376	7.61572	8.19384	8.77197	9.35009	9.92821	10.5063	11.0845	11.6626	12.2407	12.8188	13.397	13.9751	14.5532	15.1313	15.7094	16.2876	16.8657	17.4438	17.5099	17.576	17.6422	17.7083	17.7744	17.8405	17.9066	17.9728	18.0389	18.105	18.1711	18.2372	18.3034	18.3695	18.4356	18.5017	18.5678	18.6339
	0.10012	0.681583	1.26305	1.84451	2.42597	3.00744	3.5889	4.17036	4.75183	5.33329	5.91475	6.49622	7.07768	7.65914	8.24061	8.82207	9.40353	9.985	10.5665	11.1479	11.7294	12.3108	12.8923	13.4738	14.0552	14.6367	15.2182	15.7996	16.3811	16.9626	17.544	17.6065	17.6689	17.7314	17.7939	17.8563	17.9188	17.9813	18.0437	18.1062	18.1686	18.2311	18.2936	18.356	18.4185	18.481	18.5434	18.6059	18.6683
	0.10012	0.684923	1.26973	1.85453	2.43933	3.02414	3.60894	4.19374	4.77855	5.36335	5.94815	6.53296	7.11776	7.70256	8.28737	8.87217	9.45697	10.0418	10.6266	11.2114	11.7962	12.381	12.9658	13.5506	14.1354	14.7202	15.305	15.8898	16.4746	17.0594	17.6442	17.703	17.7618	17.8206	17.8794	17.9383	17.9971	18.0559	18.1147	18.1735	18.2323	18.2911	18.3499	18.4087	18.4675	18.5263	18.5851	18.6439	18.7027
	0.10012	0.688263	1.27641	1.86455	2.45269	3.04084	3.62898	4.21712	4.80527	5.39341	5.98156	6.5697	7.15784	7.74599	8.33413	8.92227	9.51042	10.0986	10.6867	11.2748	11.863	12.4511	13.0393	13.6274	14.2156	14.8037	15.3919	15.98	16.5681	17.1563	17.7444	17.7996	17.8547	17.9099	17.965	18.0202	18.0753	18.1305	18.1856	18.2408	18.2959	18.3511	18.4062	18.4614	18.5165	18.5717	18.6268	18.682	18.7371
	0.10012	0.691604	1.28309	1.87457	2.46605	3.05754	3.64902	4.24051	4.83199	5.42347	6.01496	6.60644	7.19792	7.78941	8.38089	8.97238	9.56386	10.1553	10.7468	11.3383	11.9298	12.5213	13.1128	13.7042	14.2957	14.8872	15.4787	16.0702	16.6617	17.2531	17.8446	17.8961	17.9476	17.9991	18.0506	18.1021	18.1536	18.2051	18.2566	18.3081	18.3596	18.4111	18.4626	18.5141	18.5656	18.6171	18.6685	18.72	18.7715
	0.10012	0.694944	1.28977	1.88459	2.47942	3.07424	3.66906	4.26389	4.85871	5.45353	6.04836	6.64318	7.23801	7.83283	8.42765	9.02248	9.6173	10.2121	10.8069	11.4018	11.9966	12.5914	13.1862	13.7811	14.3759	14.9707	15.5655	16.1604	16.7552	17.35	17.9448	17.9927	18.0405	18.0884	18.1362	18.184	18.2319	18.2797	18.3275	18.3754	18.4232	18.4711	18.5189	18.5667	18.6146	18.6624	18.7103	18.7581	18.8059
	0.10012	0.698284	1.29645	1.89461	2.49278	3.09094	3.6891	4.28727	4.88543	5.4836	6.08176	6.67992	7.27809	7.87625	8.47442	9.07258	9.67074	10.2689	10.8671	11.4652	12.0634	12.6616	13.2597	13.8579	14.4561	15.0542	15.6524	16.2505	16.8487	17.4469	18.045	18.0892	18.1334	18.1776	18.2218	18.266	18.3101	18.3543	18.3985	18.4427	18.4869	18.5311	18.5752	18.6194	18.6636	18.7078	18.752	18.7961	18.8403
	0.10012	0.701624	1.30313	1.90463	2.50614	3.10764	3.70914	4.31065	4.91215	5.51366	6.11516	6.71667	7.31817	7.91967	8.52118	9.12268	9.72419	10.3257	10.9272	11.5287	12.1302	12.7317	13.3332	13.9347	14.5362	15.1377	15.7392	16.3407	16.9422	17.5437	18.1452	18.1858	18.2263	18.2668	18.3074	18.3479	18.3884	18.4289	18.4695	18.51	18.5505	18.591	18.6316	18.6721	18.7126	18.7531	18.7937	18.8342	18.8747
	0.10012	0.704964	1.30981	1.91465	2.5195	3.12434	3.72919	4.33403	4.93887	5.54372	6.14856	6.75341	7.35825	7.9631	8.56794	9.17278	9.77763	10.3825	10.9873	11.5922	12.197	12.8019	13.4067	14.0115	14.6164	15.2212	15.8261	16.4309	17.0358	17.6406	18.2454	18.2823	18.3192	18.3561	18.3929	18.4298	18.4667	18.5035	18.5404	18.5773	18.6142	18.651	18.6879	18.7248	18.7616	18.7985	18.8354	18.8723	18.9091
	0.10012	0.708304	1.31649	1.92467	2.53286	3.14104	3.74923	4.35741	4.9656	5.57378	6.18196	6.79015	7.39833	8.00652	8.6147	9.22289	9.83107	10.4393	11.0474	11.6556	12.2638	12.872	13.4802	14.0884	14.6965	15.3047	15.9129	16.5211	17.1293	17.7375	18.3457	18.3789	18.4121	18.4453	18.4785	18.5117	18.5449	18.5782	18.6114	18.6446	18.6778	18.711	18.7442	18.7774	18.8107	18.8439	18.8771	18.9103	18.9435
	0.10012	0.711645	1.32317	1.93469	2.54622	3.15774	3.76927	4.38079	4.99232	5.60384	6.21537	6.82689	7.43842	8.04994	8.66146	9.27299	9.88451	10.496	11.1076	11.7191	12.3306	12.9421	13.5537	14.1652	14.7767	15.3882	15.9998	16.6113	17.2228	17.8343	18.4459	18.4754	18.505	18.5345	18.5641	18.5937	18.6232	18.6528	18.6823	18.7119	18.7414	18.771	18.8006	18.8301	18.8597	18.8892	18.9188	18.9484	18.9779
	0.10012	0.714985	1.32985	1.94471	2.55958	3.17444	3.78931	4.40417	5.01904	5.6339	6.24877	6.86363	7.4785	8.09336	8.70823	9.32309	9.93796	10.5528	11.1677	11.7826	12.3974	13.0123	13.6271	14.242	14.8569	15.4717	16.0866	16.7015	17.3163	17.9312	18.5461	18.572	18.5979	18.6238	18.6497	18.6756	18.7015	18.7274	18.7533	18.7792	18.8051	18.831	18.8569	18.8828	18.9087	18.9346	18.9605	18.9864	19.0123
	0.10012	0.718325	1.33653	1.95473	2.57294	3.19114	3.80935	4.42755	5.04576	5.66396	6.28217	6.90037	7.51858	8.13678	8.75499	9.37319	9.9914	10.6096	11.2278	11.846	12.4642	13.0824	13.7006	14.3188	14.937	15.5552	16.1734	16.7917	17.4099	18.0281	18.6463	18.6685	18.6908	18.713	18.7353	18.7575	18.7798	18.802	18.8242	18.8465	18.8687	18.891	18.9132	18.9355	18.9577	18.98	19.0022	19.0245	19.0467
	0.10012	0.721665	1.34321	1.96476	2.5863	3.20785	3.82939	4.45094	5.07248	5.69403	6.31557	6.93712	7.55866	8.18021	8.80175	9.4233	10.0448	10.6664	11.2879	11.9095	12.531	13.1526	13.7741	14.3957	15.0172	15.6387	16.2603	16.8818	17.5034	18.1249	18.7465	18.7651	18.7837	18.8022	18.8208	18.8394	18.858	18.8766	18.8952	18.9138	18.9324	18.951	18.9696	18.9882	19.0068	19.0253	19.0439	19.0625	19.0811
	0.10012	0.725005	1.34989	1.97478	2.59966	3.22455	3.84943	4.47432	5.0992	5.72409	6.34897	6.97386	7.59874	8.22363	8.84851	9.4734	10.0983	10.7232	11.3481	11.9729	12.5978	13.2227	13.8476	14.4725	15.0974	15.7223	16.3471	16.972	17.5969	18.2218	18.8467	18.8616	18.8765	18.8915	18.9064	18.9214	18.9363	18.9512	18.9662	18.9811	18.996	19.011	19.0259	19.0408	19.0558	19.0707	19.0856	19.1006	19.1155
	0.10012	0.728345	1.35657	1.9848	2.61302	3.24125	3.86947	4.4977	5.12592	5.75415	6.38237	7.0106	7.63882	8.26705	8.89527	9.5235	10.1517	10.78	11.4082	12.0364	12.6646	13.2929	13.9211	14.5493	15.1775	15.8058	16.434	17.0622	17.6904	18.3187	18.9469	18.9582	18.9694	18.9807	18.992	19.0033	19.0146	19.0258	19.0371	19.0484	19.0597	19.071	19.0822	19.0935	19.1048	19.1161	19.1274	19.1386	19.1499
	0.10012	0.731685	1.36325	1.99482	2.62638	3.25795	3.88951	4.52108	5.15264	5.78421	6.41577	7.04734	7.67891	8.31047	8.94204	9.5736	10.2052	10.8367	11.4683	12.0999	12.7314	13.363	13.9946	14.6261	15.2577	15.8893	16.5208	17.1524	17.784	18.4155	19.0471	19.0547	19.0623	19.07	19.0776	19.0852	19.0928	19.1005	19.1081	19.1157	19.1233	19.1309	19.1386	19.1462	19.1538	19.1614	19.1691	19.1767	19.1843
	0.10012	0.735026	1.36993	2.00484	2.63974	3.27465	3.90955	4.54446	5.17937	5.81427	6.44918	7.08408	7.71899	8.35389	8.9888	9.6237	10.2586	10.8935	11.5284	12.1633	12.7982	13.4331	14.068	14.7029	15.3379	15.9728	16.6077	17.2426	17.8775	18.5124	19.1473	19.1513	19.1552	19.1592	19.1632	19.1671	19.1711	19.1751	19.179	19.183	19.187	19.1909	19.1949	19.1989	19.2028	19.2068	19.2108	19.2147	19.2187
	0.10012	0.738366	1.37661	2.01486	2.6531	3.29135	3.92959	4.56784	5.20609	5.84433	6.48258	7.12082	7.75907	8.39732	9.03556	9.67381	10.3121	10.9503	11.5885	12.2268	12.865	13.5033	14.1415	14.7798	15.418	16.0563	16.6945	17.3328	17.971	18.6092	19.2475	19.2478	19.2481	19.2484	19.2487	19.2491	19.2494	19.2497	19.25	19.2503	19.2506	19.2509	19.2512	19.2515	19.2519	19.2522	19.2525	19.2528	19.2531
	0.10012	0.741706	1.38329	2.02488	2.66646	3.30805	3.94964	4.59122	5.23281	5.87439	6.51598	7.15757	7.79915	8.44074	9.08232	9.72391	10.3655	11.0071	11.6487	12.2903	12.9318	13.5734	14.215	14.8566	15.4982	16.1398	16.7814	17.4229	18.0645	18.7061	19.3477	19.3444	19.341	19.3377	19.3343	19.331	19.3276	19.3243	19.3209	19.3176	19.3143	19.3109	19.3076	19.3042	19.3009	19.2975	19.2942	19.2908	19.2875
	0.10012	0.745046	1.38997	2.0349	2.67982	3.32475	3.96968	4.6146	5.25953	5.90445	6.54938	7.19431	7.83923	8.48416	9.12909	9.77401	10.4189	11.0639	11.7088	12.3537	12.9986	13.6436	14.2885	14.9334	15.5783	16.2233	16.8682	17.5131	18.1581	18.803	19.4479	19.4409	19.4339	19.4269	19.4199	19.4129	19.4059	19.3989	19.3919	19.3849	19.3779	19.3709	19.3639	19.3569	19.3499	19.3429	19.3359	19.3289	19.3219
	0.10012	0.748386	1.39665	2.04492	2.69318	3.34145	3.98972	4.63798	5.28625	5.93452	6.58278	7.23105	7.87931	8.52758	9.17585	9.82411	10.4724	11.1206	11.7689	12.4172	13.0654	13.7137	14.362	15.0102	15.6585	16.3068	16.955	17.6033	18.2516	18.8998	19.5481	19.5375	19.5268	19.5161	19.5055	19.4948	19.4842	19.4735	19.4629	19.4522	19.4415	19.4309	19.4202	19.4096	19.3989	19.3883	19.3776	19.367	19.3563
	0.10012	0.751726	1.40333	2.05494	2.70655	3.35815	4.00976	4.66136	5.31297	5.96458	6.61618	7.26779	7.9194	8.571	9.22261	9.87422	10.5258	11.1774	11.829	12.4806	13.1322	13.7839	14.4355	15.0871	15.7387	16.3903	17.0419	17.6935	18.3451	18.9967	19.6483	19.634	19.6197	19.6054	19.5911	19.5768	19.5624	19.5481	19.5338	19.5195	19.5052	19.4909	19.4766	19.4623	19.4479	19.4336	19.4193	19.405	19.3907
	0.10012	0.755066	1.41001	2.06496	2.71991	3.37485	4.0298	4.68475	5.33969	5.99464	6.64959	7.30453	7.95948	8.61443	9.26937	9.92432	10.5793	11.2342	11.8892	12.5441	13.1991	13.854	14.5089	15.1639	15.8188	16.4738	17.1287	17.7837	18.4386	19.0936	19.7485	19.7305	19.7126	19.6946	19.6766	19.6587	19.6407	19.6227	19.6048	19.5868	19.5688	19.5509	19.5329	19.5149	19.497	19.479	19.461	19.4431	19.4251
	0.10012	0.758407	1.41669	2.07498	2.73327	3.39155	4.04984	4.70813	5.36641	6.0247	6.68299	7.34127	7.99956	8.65785	9.31613	9.97442	10.6327	11.291	11.9493	12.6076	13.2659	13.9241	14.5824	15.2407	15.899	16.5573	17.2156	17.8739	18.5321	19.1904	19.8487	19.8271	19.8055	19.7838	19.7622	19.7406	19.719	19.6974	19.6757	19.6541	19.6325	19.6109	19.5892	19.5676	19.546	19.5244	19.5027	19.4811	19.4595
	0.10012	0.761747	1.42337	2.085	2.74663	3.40825	4.06988	4.73151	5.39313	6.05476	6.71639	7.37802	8.03964	8.70127	9.3629	10.0245	10.6861	11.3478	12.0094	12.671	13.3327	13.9943	14.6559	15.3175	15.9792	16.6408	17.3024	17.964	18.6257	19.2873	19.9489	19.9236	19.8984	19.8731	19.8478	19.8225	19.7972	19.772	19.7467	19.7214	19.6961	19.6708	19.6456	19.6203	19.595	19.5697	19.5445	19.5192	19.4939
	0.10012	0.765087	1.43005	2.09502	2.75999	3.42495	4.08992	4.75489	5.41986	6.08482	6.74979	7.41476	8.07972	8.74469	9.40966	10.0746	10.7396	11.4046	12.0695	12.7345	13.3995	14.0644	14.7294	15.3944	16.0593	16.7243	17.3893	18.0542	18.7192	19.3842	20.0491	20.0202	19.9913	19.9623	19.9334	19.9045	19.8755	19.8466	19.8176	19.7887	19.7598	19.7308	19.7019	19.673	19.644	19.6151	19.5862	19.5572	19.5283
	0.10012	0.768427	1.43673	2.10504	2.77335	3.44166	4.10996	4.77827	5.44658	6.11488	6.78319	7.4515	8.11981	8.78811	9.45642	10.1247	10.793	11.4613	12.1296	12.798	13.4663	14.1346	14.8029	15.4712	16.1395	16.8078	17.4761	18.1444	18.8127	19.481	20.1493	20.1167	20.0842	20.0516	20.019	19.9864	19.9538	19.9212	19.8886	19.856	19.8234	19.7908	19.7582	19.7256	19.6931	19.6605	19.6279	19.5953	19.5627
	0.10012	0.771767	1.44341	2.11506	2.78671	3.45836	4.13	4.80165	5.4733	6.14495	6.81659	7.48824	8.15989	8.83153	9.50318	10.1748	10.8465	11.5181	12.1898	12.8614	13.5331	14.2047	14.8764	15.548	16.2197	16.8913	17.5629	18.2346	18.9062	19.5779	20.2495	20.2133	20.177	20.1408	20.1045	20.0683	20.0321	19.9958	19.9596	19.9233	19.8871	19.8508	19.8146	19.7783	19.7421	19.7058	19.6696	19.6333	19.5971
	0.10012	0.775107	1.45009	2.12508	2.80007	3.47506	4.15004	4.82503	5.50002	6.17501	6.84999	7.52498	8.19997	8.87496	9.54994	10.2249	10.8999	11.5749	12.2499	12.9249	13.5999	14.2749	14.9498	15.6248	16.2998	16.9748	17.6498	18.3248	18.9998	19.6748	20.3497	20.3098	20.2699	20.23	20.1901	20.1502	20.1103	20.0704	20.0305	19.9906	19.9507	19.9108	19.8709	19.831	19.7911	19.7512	19.7113	19.6714	19.6315
	0.10012	0.778448	1.45678	2.1351	2.81343	3.49176	4.17009	4.84841	5.52674	6.20507	6.8834	7.56172	8.24005	8.91838	9.59671	10.275	10.9534	11.6317	12.31	12.9883	13.6667	14.345	15.0233	15.7017	16.38	17.0583	17.7366	18.415	19.0933	19.7716	20.4499	20.4064	20.3628	20.3193	20.2757	20.2322	20.1886	20.145	20.1015	20.0579	20.0144	19.9708	19.9272	19.8837	19.8401	19.7966	19.753	19.7094	19.6659
	0.10012	0.781788	1.46346	2.14512	2.82679	3.50846	4.19013	4.87179	5.55346	6.23513	6.9168	7.59847	8.28013	8.9618	9.64347	10.3251	11.0068	11.6885	12.3701	13.0518	13.7335	14.4151	15.0968	15.7785	16.4601	17.1418	17.8235	18.5051	19.1868	19.8685	20.5502	20.5029	20.4557	20.4085	20.3613	20.3141	20.2669	20.2196	20.1724	20.1252	20.078	20.0308	19.9836	19.9364	19.8891	19.8419	19.7947	19.7475	19.7003
	0.10012	0.785128	1.47014	2.15514	2.84015	3.52516	4.21017	4.89518	5.58018	6.26519	6.9502	7.63521	8.32021	9.00522	9.69023	10.3752	11.0602	11.7453	12.4303	13.1153	13.8003	14.4853	15.1703	15.8553	16.5403	17.2253	17.9103	18.5953	19.2803	19.9653	20.6504	20.5995	20.5486	20.4977	20.4469	20.396	20.3451	20.2943	20.2434	20.1925	20.1416	20.0908	20.0399	19.989	19.9382	19.8873	19.8364	19.7855	19.7347
	0.10012	0.788468	1.47682	2.16516	2.85351	3.54186	4.23021	4.91856	5.6069	6.29525	6.9836	7.67195	8.3603	9.04864	9.73699	10.4253	11.1137	11.802	12.4904	13.1787	13.8671	14.5554	15.2438	15.9321	16.6205	17.3088	17.9972	18.6855	19.3739	20.0622	20.7506	20.696	20.6415	20.587	20.5325	20.4779	20.4234	20.3689	20.3143	20.2598	20.2053	20.1508	20.0962	20.0417	19.9872	19.9327	19.8781	19.8236	19.7691
	0.10012	0.791808	1.4835	2.17518	2.86687	3.55856	4.25025	4.94194	5.63363	6.32531	7.017	7.70869	8.40038	9.09207	9.78375	10.4754	11.1671	11.8588	12.5505	13.2422	13.9339	14.6256	15.3173	16.0089	16.7006	17.3923	18.084	18.7757	19.4674	20.1591	20.8508	20.7926	20.7344	20.6762	20.618	20.5599	20.5017	20.4435	20.3853	20.3271	20.2689	20.2108	20.1526	20.0944	20.0362	19.978	19.9198	19.8617	19.8035
	0.180479	0.871168	1.56186	2.25255	2.94323	3.63392	4.32461	5.0153	5.70599	6.39668	7.08737	7.77806	8.46875	9.15943	9.85012	10.5408	11.2315	11.9222	12.6129	13.3036	13.9943	14.6849	15.3756	16.0663	16.757	17.4477	18.1384	18.8291	19.5198	20.2105	20.9011	20.8529	20.8047	20.7565	20.7082	20.66	20.6118	20.5636	20.5153	20.4671	20.4189	20.3707	20.3224	20.2742	20.226	20.1778	20.1295	20.0813	20.0331
	0.260837	0.950527	1.64022	2.32991	3.0196	3.70929	4.39898	5.08867	5.77835	6.46804	7.15773	7.84742	8.53711	9.2268	9.91649	10.6062	11.2959	11.9856	12.6753	13.3649	14.0546	14.7443	15.434	16.1237	16.8134	17.5031	18.1928	18.8825	19.5721	20.2618	20.9515	20.9133	20.875	20.8367	20.7985	20.7602	20.7219	20.6836	20.6454	20.6071	20.5688	20.5306	20.4923	20.454	20.4158	20.3775	20.3392	20.301	20.2627
	0.341196	1.02989	1.71858	2.40727	3.09596	3.78465	4.47334	5.16203	5.85072	6.53941	7.2281	7.91679	8.60548	9.29417	9.98286	10.6716	11.3602	12.0489	12.7376	13.4263	14.115	14.8037	15.4924	16.1811	16.8698	17.5585	18.2471	18.9358	19.6245	20.3132	21.0019	20.9736	20.9453	20.917	20.8887	20.8604	20.832	20.8037	20.7754	20.7471	20.7188	20.6905	20.6622	20.6339	20.6056	20.5772	20.5489	20.5206	20.4923
	0.421555	1.10925	1.79694	2.48463	3.17232	3.86001	4.5477	5.23539	5.92308	6.61078	7.29847	7.98616	8.67385	9.36154	10.0492	10.7369	11.4246	12.1123	12.8	13.4877	14.1754	14.8631	15.5508	16.2385	16.9261	17.6138	18.3015	18.9892	19.6769	20.3646	21.0523	21.0339	21.0156	20.9972	20.9789	20.9605	20.9422	20.9238	20.9055	20.8871	20.8688	20.8504	20.832	20.8137	20.7953	20.777	20.7586	20.7403	20.7219
	0.501914	1.18861	1.8753	2.56199	3.24868	3.93537	4.62206	5.30876	5.99545	6.68214	7.36883	8.05552	8.74222	9.42891	10.1156	10.8023	11.489	12.1757	12.8624	13.5491	14.2358	14.9224	15.6091	16.2958	16.9825	17.6692	18.3559	19.0426	19.7293	20.416	21.1027	21.0943	21.0859	21.0775	21.0691	21.0607	21.0523	21.0439	21.0355	21.0271	21.0187	21.0103	21.0019	20.9935	20.9851	20.9767	20.9683	20.9599	20.9515
	0.582273	1.26797	1.95366	2.63935	3.32504	4.01074	4.69643	5.38212	6.06781	6.75351	7.4392	8.12489	8.81058	9.49628	10.182	10.8677	11.5534	12.239	12.9247	13.6104	14.2961	14.9818	15.6675	16.3532	17.0389	17.7246	18.4103	19.096	19.7817	20.4674	21.1531	21.1546	21.1562	21.1577	21.1593	21.1609	21.1624	21.164	21.1655	21.1671	21.1687	21.1702	21.1718	21.1733	21.1749	21.1765	21.178	21.1796	21.1812
	0.662631	1.34732	2.03202	2.71671	3.4014	4.0861	4.77079	5.45548	6.14018	6.82487	7.50956	8.19426	8.87895	9.56364	10.2483	10.933	11.6177	12.3024	12.9871	13.6718	14.3565	15.0412	15.7259	16.4106	17.0953	17.78	18.4647	19.1494	19.834	20.5187	21.2034	21.2149	21.2265	21.238	21.2495	21.261	21.2725	21.2841	21.2956	21.3071	21.3186	21.3301	21.3417	21.3532	21.3647	21.3762	21.3877	21.3992	21.4108
	0.74299	1.42668	2.11038	2.79407	3.47777	4.16146	4.84515	5.52885	6.21254	6.89624	7.57993	8.26362	8.94732	9.63101	10.3147	10.9984	11.6821	12.3658	13.0495	13.7332	14.4169	15.1006	15.7843	16.468	17.1516	17.8353	18.519	19.2027	19.8864	20.5701	21.2538	21.2753	21.2968	21.3182	21.3397	21.3612	21.3827	21.4041	21.4256	21.4471	21.4686	21.49	21.5115	21.533	21.5545	21.5759	21.5974	21.6189	21.6404
	0.823349	1.50604	2.18874	2.87143	3.55413	4.23682	4.91952	5.60221	6.28491	6.9676	7.6503	8.33299	9.01569	9.69838	10.3811	11.0638	11.7465	12.4292	13.1119	13.7945	14.4772	15.1599	15.8426	16.5253	17.208	17.8907	18.5734	19.2561	19.9388	20.6215	21.3042	21.3356	21.3671	21.3985	21.4299	21.4614	21.4928	21.5242	21.5557	21.5871	21.6185	21.65	21.6814	21.7128	21.7443	21.7757	21.8071	21.8386	21.87
	0.903708	1.5854	2.2671	2.94879	3.63049	4.31219	4.99388	5.67558	6.35727	7.03897	7.72066	8.40236	9.08405	9.76575	10.4474	11.1291	11.8108	12.4925	13.1742	13.8559	14.5376	15.2193	15.901	16.5827	17.2644	17.9461	18.6278	19.3095	19.9912	20.6729	21.3546	21.396	21.4374	21.4787	21.5201	21.5615	21.6029	21.6443	21.6857	21.7271	21.7685	21.8099	21.8513	21.8926	21.934	21.9754	22.0168	22.0582	22.0996
	0.984066	1.66476	2.34546	3.02616	3.70685	4.38755	5.06824	5.74894	6.42964	7.11033	7.79103	8.47173	9.15242	9.83312	10.5138	11.1945	11.8752	12.5559	13.2366	13.9173	14.598	15.2787	15.9594	16.6401	17.3208	18.0015	18.6822	19.3629	20.0436	20.7243	21.405	21.4563	21.5076	21.559	21.6103	21.6617	21.713	21.7644	21.8157	21.8671	21.9184	21.9698	22.0211	22.0725	22.1238	22.1752	22.2265	22.2779	22.3292
	1.06443	1.74412	2.42382	3.10352	3.78321	4.46291	5.14261	5.8223	6.502	7.1817	7.86139	8.54109	9.22079	9.90049	10.5802	11.2599	11.9396	12.6193	13.299	13.9787	14.6584	15.3381	16.0178	16.6975	17.3772	18.0568	18.7365	19.4162	20.0959	20.7756	21.4553	21.5166	21.5779	21.6393	21.7006	21.7619	21.8232	21.8845	21.9458	22.0071	22.0684	22.1297	22.191	22.2523	22.3136	22.3749	22.4362	22.4975	22.5588
	1.14478	1.82348	2.50218	3.18088	3.85957	4.53827	5.21697	5.89567	6.57437	7.25306	7.93176	8.61046	9.28916	9.96785	10.6466	11.3252	12.0039	12.6826	13.3613	14.04	14.7187	15.3974	16.0761	16.7548	17.4335	18.1122	18.7909	19.4696	20.1483	20.827	21.5057	21.577	21.6482	21.7195	21.7908	21.862	21.9333	22.0046	22.0758	22.1471	22.2183	22.2896	22.3609	22.4321	22.5034	22.5747	22.6459	22.7172	22.7884
	1.22514	1.90284	2.58054	3.25824	3.93594	4.61363	5.29133	5.96903	6.64673	7.32443	8.00213	8.67983	9.35752	10.0352	10.7129	11.3906	12.0683	12.746	13.4237	14.1014	14.7791	15.4568	16.1345	16.8122	17.4899	18.1676	18.8453	19.523	20.2007	20.8784	21.5561	21.6373	21.7185	21.7998	21.881	21.9622	22.0434	22.1246	22.2059	22.2871	22.3683	22.4495	22.5307	22.612	22.6932	22.7744	22.8556	22.9368	23.0181
	1.3055	1.9822	2.6589	3.3356	4.0123	4.689	5.3657	6.0424	6.71909	7.39579	8.07249	8.74919	9.42589	10.1026	10.7793	11.456	12.1327	12.8094	13.4861	14.1628	14.8395	15.5162	16.1929	16.8696	17.5463	18.223	18.8997	19.5764	20.2531	20.9298	21.6065	21.6977	21.7888	21.88	21.9712	22.0624	22.1535	22.2447	22.3359	22.4271	22.5182	22.6094	22.7006	22.7918	22.883	22.9741	23.0653	23.1565	23.2477
	1.38586	2.06156	2.73726	3.41296	4.08866	4.76436	5.44006	6.11576	6.79146	7.46716	8.14286	8.81856	9.49426	10.17	10.8457	11.5214	12.1971	12.8728	13.5485	14.2242	14.8999	15.5756	16.2513	16.927	17.6027	18.2784	18.9541	19.6298	20.3055	20.9812	21.6569	21.758	21.8591	21.9603	22.0614	22.1625	22.2637	22.3648	22.4659	22.5671	22.6682	22.7693	22.8705	22.9716	23.0727	23.1739	23.275	23.3761	23.4773
	1.46622	2.14092	2.81562	3.49032	4.16502	4.83972	5.51442	6.18912	6.86382	7.53852	8.21323	8.88793	9.56263	10.2373	10.912	11.5867	12.2614	12.9361	13.6108	14.2855	14.9602	15.6349	16.3096	16.9843	17.659	18.3337	19.0084	19.6831	20.3578	21.0325	21.7072	21.8183	21.9294	22.0405	22.1516	22.2627	22.3738	22.4849	22.596	22.7071	22.8182	22.9292	23.0403	23.1514	23.2625	23.3736	23.4847	23.5958	23.7069
	1.54658	2.22028	2.89398	3.56768	4.24138	4.91508	5.58879	6.26249	6.93619	7.60989	8.28359	8.95729	9.63099	10.3047	10.9784	11.6521	12.3258	12.9995	13.6732	14.3469	15.0206	15.6943	16.368	17.0417	17.7154	18.3891	19.0628	19.7365	20.4102	21.0839	21.7576	21.8787	21.9997	22.1208	22.2418	22.3629	22.4839	22.605	22.726	22.8471	22.9681	23.0892	23.2102	23.3313	23.4523	23.5734	23.6944	23.8155	23.9365
	1.62694	2.29964	2.97234	3.64504	4.31774	4.99045	5.66315	6.33585	7.00855	7.68126	8.35396	9.02666	9.69936	10.3721	11.0448	11.7175	12.3902	13.0629	13.7356	14.4083	15.081	15.7537	16.4264	17.0991	17.7718	18.4445	19.1172	19.7899	20.4626	21.1353	21.808	21.939	22.07	22.201	22.332	22.463	22.594	22.725	22.8561	22.9871	23.1181	23.2491	23.3801	23.5111	23.6421	23.7731	23.9041	24.0351	24.1661
	1.7073	2.379	3.0507	3.7224	4.39411	5.06581	5.73751	6.40922	7.08092	7.75262	8.42432	9.09603	9.76773	10.4394	11.1111	11.7828	12.4545	13.1262	13.7979	14.4696	15.1414	15.8131	16.4848	17.1565	17.8282	18.4999	19.1716	19.8433	20.515	21.1867	21.8584	21.9993	22.1403	22.2813	22.4222	22.5632	22.7042	22.8451	22.9861	23.1271	23.268	23.409	23.5499	23.6909	23.8319	23.9728	24.1138	24.2548	24.3957
	1.78765	2.45836	3.12906	3.79976	4.47047	5.14117	5.81188	6.48258	7.15328	7.82399	8.49469	9.16539	9.8361	10.5068	11.1775	11.8482	12.5189	13.1896	13.8603	14.531	15.2017	15.8724	16.5431	17.2138	17.8845	18.5552	19.2259	19.8967	20.5674	21.2381	21.9088	22.0597	22.2106	22.3615	22.5124	22.6634	22.8143	22.9652	23.1161	23.2671	23.418	23.5689	23.7198	23.8707	24.0217	24.1726	24.3235	24.4744	24.6253
	1.86801	2.53772	3.20742	3.87713	4.54683	5.21653	5.88624	6.55594	7.22565	7.89535	8.56506	9.23476	9.90446	10.5742	11.2439	11.9136	12.5833	13.253	13.9227	14.5924	15.2621	15.9318	16.6015	17.2712	17.9409	18.6106	19.2803	19.95	20.6197	21.2894	21.9591	22.12	22.2809	22.4418	22.6027	22.7635	22.9244	23.0853	23.2462	23.407	23.5679	23.7288	23.8897	24.0506	24.2114	24.3723	24.5332	24.6941	24.855
	1.94837	2.61708	3.28578	3.95449	4.62319	5.2919	5.9606	6.62931	7.29801	7.96672	8.63542	9.30413	9.97283	10.6415	11.3102	11.9789	12.6477	13.3164	13.9851	14.6538	15.3225	15.9912	16.6599	17.3286	17.9973	18.666	19.3347	20.0034	20.6721	21.3408	22.0095	22.1804	22.3512	22.522	22.6929	22.8637	23.0345	23.2054	23.3762	23.547	23.7179	23.8887	24.0596	24.2304	24.4012	24.5721	24.7429	24.9137	25.0846
	2.02873	2.69644	3.36414	4.03185	4.69955	5.36726	6.03496	6.70267	7.37038	8.03808	8.70579	9.37349	10.0412	10.7089	11.3766	12.0443	12.712	13.3797	14.0474	14.7151	15.3828	16.0506	16.7183	17.386	18.0537	18.7214	19.3891	20.0568	20.7245	21.3922	22.0599	22.2407	22.4215	22.6023	22.7831	22.9639	23.1447	23.3255	23.5062	23.687	23.8678	24.0486	24.2294	24.4102	24.591	24.7718	24.9526	25.1334	25.3142
	2.10909	2.7758	3.4425	4.10921	4.77592	5.44262	6.10933	6.77603	7.44274	8.10945	8.77615	9.44286	10.1096	10.7763	11.443	12.1097	12.7764	13.4431	14.1098	14.7765	15.4432	16.1099	16.7766	17.4433	18.11	18.7768	19.4435	20.1102	20.7769	21.4436	22.1103	22.301	22.4918	22.6825	22.8733	23.064	23.2548	23.4455	23.6363	23.827	24.0178	24.2085	24.3993	24.59	24.7808	24.9715	25.1623	25.353	25.5438
	2.18945	2.85516	3.52086	4.18657	4.85228	5.51798	6.18369	6.8494	7.51511	8.18081	8.84652	9.51223	10.1779	10.8436	11.5093	12.1751	12.8408	13.5065	14.1722	14.8379	15.5036	16.1693	16.835	17.5007	18.1664	18.8321	19.4978	20.1635	20.8293	21.495	22.1607	22.3614	22.5621	22.7628	22.9635	23.1642	23.3649	23.5656	23.7663	23.967	24.1677	24.3685	24.5692	24.7699	24.9706	25.1713	25.372	25.5727	25.7734
	2.26981	2.93451	3.59922	4.26393	4.92864	5.59335	6.25805	6.92276	7.58747	8.25218	8.91689	9.58159	10.2463	10.911	11.5757	12.2404	12.9051	13.5698	14.2345	14.8993	15.564	16.2287	16.8934	17.5581	18.2228	18.8875	19.5522	20.2169	20.8816	21.5463	22.211	22.4217	22.6324	22.843	23.0537	23.2644	23.475	23.6857	23.8964	24.107	24.3177	24.5284	24.739	24.9497	25.1604	25.371	25.5817	25.7924	26.003
[truncated: 527 more rows]
[truncated: 192 more columns]

## Sheet: Fig. 4e
	Fig. 4e, Modulation depth (%)
[truncated: 682 more rows]

[truncated: 24 more sheets: Fig. 4f, Fig. 5b, Fig. 5c, Fig. 5d, Fig. 6b, Fig. 6c, Fig. 6e, Fig. 6f, Fig. 7a, Fig. 7b, Fig. 7c, Fig. 7d, Fig. S4a, Fig. S4b, Fig. S5a, Fig. S5b, Fig. S5c, Fig. S5d, Fig. S6, Fig. S7 …]
